# Supplementary material for: A proteogenomic analysis of Shigella flexneri using 2D LC-MALDI TOF/TOF
Source: BMC Genomics. 2011 Oct 28;12:528. doi: 10.1186/1471-2164-12-528 (PMC3219829; doi:10.1186/1471-2164-12-528)
Supplement: Additional file 1 — Supplementary Table S1, All proteins identified by MS analysis. This file contains detailed information of all identified proteins in our study. [file 1471-2164-12-528-S1.XLS]

## Sheet: Result
Supplementary Table S1. All proteins identified by MS analysis Searching database: six-frame translation of the entire S. flexneri 2a 301 and pCP301 genome and known contaminant protein sequences. Database searching program: MASCOT version 2.2. The following search parameters were applied: max missed cleavage: 1; fixed modification: carbamidomethylation (C); variable modification: oxidation (M);C…
Tag	Gene	Gi	Protein annotation	Protein score	Protein length(aa)	protein MW[Da]	Protein pI	Sequence Coverage(%)	Unique Peptide	Peptide experimental mr	Peptide experimental z	Peptide calculated mr	pep_ppm	pep_start	pep_end	pep_miss	Peptide score	pep_expect	Peptide seqence	pep_var_mod	Note
BIO81354	pfkB	gi|56479918|ref|NP_707391.2|	6-phosphofructokinase 2	90	310	32795	5.15	4.82	1	1765.86	1	1765.85	8.21134	92	106	0	90.09	6.4e-08	QNLHVHVEASGEQYR
BIO50767	fruK	gi|24113555|ref|NP_708065.1|	1-phosphofructokinase	290.85	312	33962	5.37	15.13	3	972.508	1	972.503	4.73006	190	197	0	55.11	0.00022	ELEIWAGR
										2050.95	1	2050.97	-11.263	65	82	0	167.98	8.8e-16	DNQDGFQQLFSELGIANR
										2417.05	1	2417.04	3.02022	100	120	0	82.97	1.8e-07	DGEVTDFNFSGFEVTPADWER
BIO64191	cysM	gi|56480102|ref|NP_708275.2|	cysteine synthase B	83	329	35996	7.03	4.26	1	1453.79	1	1453.77	9.63013	295	308	0	70.37	4.2e-06	ANPGAVVVAIICDR
BIO76335	ygiW	gi|56480242|ref|NP_708836.2|	hypothetical protein SF3065	111	149	16232	8.04	36.9	5	1539.79	1	1539.76	14.2879	99	112	1	81.4	4.4e-07	DASGTINVDIDHKR
										1383.7	1	1383.66	25.4397	99	111	0	51.82	0.00039	DASGTINVDIDHK
										1360.69	1	1360.71	-13.5958	73	83	1	78.29	1.1e-06	SLRDDTWVTLR
										1004.49	1	1004.49	-5.57495	76	83	0	40.49	0.0066	DDTWVTLR
										1098.6	1	1098.56	40.7807	90	98	0	48.52	0.00077	ISDDLYVFK
BIO36500	yohD	gi|24113527|ref|NP_708037.1|	hypothetical protein SF2221	67.87	204	22893	10.35	4.9	1	1201.66	1	1201.66	2.16367	103	112	0	67.87	8.6e-06	HPYLFVIGTR
BIO68591	solA	gi|24112471|ref|NP_706981.1|	N-methyltryptophan oxidase	78	372	41202	5.07	12.88	3	1418.67	1	1418.67	2.18515	263	275	0	52.39	0.00037	HNGGQVIHSADER
										1941.96	1	1941.95	8.39364	131	147	0	52.55	0.00032	VPDNYIGLFETDSGFLR
										1937.97	1	1937.95	7.53373	276	293	0	78.42	1e-06	VPFAEVASDGSEAFPFLR
BIO70693	ybaL	gi|24111861|ref|NP_706371.1|	putative cation:proton antiport protein	196.23	558	59568	5	6.62	3	1610.76	1	1610.72	21.4811	515	527	0	93.18	3.1e-08	AHYDDEVTYITER
										1624.9	1	1624.94	-26.8318	436	450	0	57.09	8.1e-05	LLASDIPLVVIETSR
										1039.55	1	1039.57	-14.9101	506	514	0	41.69	0.0032	NPDIEIIAR
BIO31962	ybiB	gi|24112168|ref|NP_706678.1|	hypothetical protein SF0750	82	320	35303	6.08	7.5	1	2603.29	1	2603.27	9.21918	187	210	0	81.62	3.5e-07	LATPFAEGEALCLSSVSHPEYIGR
BIO27174	slmA	gi|161485863|ref|NP_709420.2|	nucleoid occlusion protein	51	212	24442	8.85	4.72	1	1254.59	1	1254.56	22.6374	194	203	0	47.31	0.0011	YRPTDDFDAR
BIO28087	yihX	gi|56480468|ref|NP_709685.2|	phosphatase	135	206	23614	5.42	13.1	2	1611.65	1	1611.7	-31.3334	44	56	0	81.6	1.4e-07	SFHMGEAFHQHER
										1627.67	1	1627.69	-14.0075	44	56	0	59.13	2.6e-05	SFHMGEAFHQHER	Oxidation (M)
										1816.86	1	1816.88	-10.3474	119	132	0	66.76	1.4e-05	LHTTFWPEEYPEIR
BIO86548	mxiE	gi|31983566|ref|NP_858277.1|	AraC-like family protein MxiE	158	210	24764	8.82	11.43	2	1657.76	1	1657.77	-6.15283	119	132	0	92.1	3.2e-08	SLTEHYGVSEAYFR
										1313.61	1	1313.58	20.4023	14	23	0	84.54	1.8e-07	FSDNVNYHYR
BIO51677	-	gi|24113297|ref|NP_707807.1|	cystine transporter subunit	64	285	30918	5.87	15.09	3	1755.93	1	1755.95	-7.80205	119	133	1	48.15	0.00076	RIDVVINQVTISDER
										1591.8	1	1591.8	-2.76417	171	184	0	64.38	2.4e-05	VGVGLGTNYEEWLR
										1599.83	1	1599.85	-10.751	120	133	0	55.67	0.00019	IDVVINQVTISDER
BIO61375	secY	gi|24114578|ref|NP_709088.1|	preprotein translocase subunit SecY	77	443	48594	9.89	6.54	2	1613.85	1	1613.85	-2.97425	349	364	0	68.03	8.5e-06	SGAFVPGIRPGEQTAK
										1482.85	1	1482.83	12.4087	256	268	1	76.87	5.4e-07	RVYAAQSTHLPLK
BIO70274	tolB	gi|56479691|ref|NP_706494.2|	translocation protein TolB	192	431	46052	7.03	7.19	2	1953.99	1	1953.99	-0.562949	168	184	0	56.8	0.00013	IAYVVQTNGGQFPYELR
										1697.77	1	1697.78	-7.89266	185	198	0	111.07	4.3e-10	VSDYDGYNQFVVHR
BIO01292	atpE	gi|24115040|ref|NP_709550.1|	ATP synthase subunit C	46	79	8250	4.44	11.39	1	1106.63	1	1106.64	-10.934	42	50	0	46.13	0.00064	QPDLIPLLR	Carbamyl (N-term)
BIO60324	waaY	gi|24114895|ref|NP_709405.1|	lipopolysaccharide core biosynthesis protein	47	235	27605	9.36	6.8	1	1823.93	1	1823.91	13.2682	94	109	0	47.07	0.0011	GEGIQSINDYFLLAER
BIO71403	proS	gi|56479623|ref|NP_706140.2|	prolyl-tRNA synthetase	170.73	590	65729	5.13	7.6	3	1289.67	1	1289.64	23.1848	104	113	0	59.45	9.1e-05	WEQYGPELLR
										2277.2	1	2277.21	-4.30351	118	137	0	83.97	1.5e-07	GERPFVLGPTHEEVITDLIR
										1556.89	1	1556.89	0.128461	303	317	0	106.82	6.9e-10	AVEGSSFPLVALLVR
BIO80172	eda	gi|24113201|ref|NP_707711.1|	keto-hydroxyglutarate-aldolase/keto-deoxy-phosphogluconate aldolase	77	213	22441	5.57	16.88	2	1356.76	1	1356.75	4.27492	145	157	0	76.62	1e-06	ALQAIAGPFSQVR
										2463.2	1	2463.17	9.94652	177	199	0	55.85	0.00012	SVLCIGGSWLVPADALEAGDYDR
BIO65551	yeeX	gi|24113391|ref|NP_707901.1|	hypothetical protein SF2067	400	131	15180	9.16	12.21	1	1925.96	1	1925.96	3.06341	23	38	0	117.04	1.2e-10	METTKPSFQDVLEFVR
										1941.99	1	1941.95	20.1859	23	38	0	120.37	5e-11	METTKPSFQDVLEFVR	Oxidation (M)
BIO54779	-	gi|24112367|ref|NP_706877.1|	putative ATP-dependent protease	84	586	66196	4.69	2.9	1	1862.99	1	1862.99	-0.37574	257	273	0	74.93	1.6e-06	HNHLPAPGADAWPVLIR
BIO57594	hepA	gi|24111503|ref|NP_706013.1|	ATP-dependent helicase HepA	56	968	110016	5.04	3.2	2	2074.89	1	2074.9	-3.71103	624	640	0	47.37	0.00054	WYHEGLDAFEHTCPTGR
										1753.88	1	1753.88	3.07889	772	785	0	56.32	0.00014	EDAQFITWEHPLIR
BIO44453	pgi	gi|56480535|ref|NP_709894.2|	glucose-6-phosphate isomerase	58	551	61847	5.86	4.72	2	877.551	1	877.55	1.59535	97	104	0	57.95	9.7e-06	AVLHVALR
										1986.95	1	1986.92	12.5319	528	545	1	51.5	0.00043	DDKEISSHDSSTNGLINR
BIO48699	lysS	gi|24114145|ref|NP_708655.1|	lysyl-tRNA synthetase	173	505	57638	5.11	5.73	3	1334.7	1	1334.71	-4.72013	289	299	0	95.44	1.9e-08	DLIELTESLFR
										1199.56	1	1199.57	-10.4204	157	166	0	60.56	5.3e-05	FHGLQDQEAR
										971.479	1	971.486	-7.72013	414	421	0	59.56	6e-05	FEFFIGGR
BIO23494	cysK	gi|24113759|ref|NP_708269.1|	cysteine synthase A	414.97	323	34553	5.83	34.65	7	1810.97	1	1810.96	4.63843	4	19	0	132.87	2.4e-12	IFEDNSLTIGHTPLVR
										1472.8	1	1472.78	10.9996	247	260	0	58.54	7.1e-05	VIGITNEEAISTAR
										1625.92	1	1625.91	4.85881	227	242	0	68.91	3.4e-06	IQGIGAGFIPANLDLK
										2100.12	1	2100.11	0.952329	262	283	0	102.79	2.1e-09	LMEEEGILAGISSGAAVAAALK
										2752.54	1	2752.51	9.33692	57	84	0	61.89	8.9e-06	GVLKPGVELVEPTSGNTGIALAYVAAAR
										3234.57	1	3234.57	1.63855	156	187	0	142.56	1.7e-13	TTGPEIWEDTDGQVDVFIAGVGTGGTLTGVSR
										1282.71	1	1282.72	-13.331	294	305	0	91.16	2.9e-08	NIVVILPSSGER
BIO11778			Similar to Escherichia coli K12 putative outer membrane protein gi: 1789533 (839 aa). BLAST with identity of 98% in 1284 aa. This CDS has been disrupted by insertion. The sequence has been checked and is believed to be correct.	61	626	71060	8.63	1.28	1	954.593	1	954.623	-31.3213	38	45	1	61.29	1.2e-05	QLALIIKR	Deamidated (NQ)	premature protein product(yraJ)
BIO12499	yhgI	gi|24114681|ref|NP_709191.1|	putative DNA uptake protein	162	191	21212	4.52	19.88	1	2113.03	1	2113.04	-5.67903	111	129	0	81.02	4.4e-07	VEYMLQSQINPQLAGHGGR	Oxidation (M)
										2097.05	1	2097.04	2.62274	111	129	0	108.56	7.5e-10	VEYMLQSQINPQLAGHGGR
BIO47118	aroK	gi|56480324|ref|NP_709163.2|	shikimate kinase I	308	240	27096	5.61	22.49	4	1313.79	1	1313.76	22.9875	187	197	0	55.69	4.3e-05	RPLLHVETPPR
										1531.8	1	1531.79	6.52832	208	220	0	113.06	3.3e-10	NPLYEEIADVTIR
										1982.9	1	1982.9	-0.403449	110	127	0	165.89	1.3e-15	TGADVGWVFDLEGEEGFR
										1441.85	1	1441.85	-3.12099	186	197	1	62.32	1.2e-05	KRPLLHVETPPR
BIO41501	ibpA	gi|56480415|ref|NP_709511.2|	heat shock protein IbpA	275	139	15990	5.58	57.54	3	1225.65	1	1225.66	-4.56898	101	110	0	50.56	0.00044	FQLAENIHVR
										1353.76	1	1353.75	4.7276	100	110	1	95.05	1e-08	KFQLAENIHVR
										3547.57	1	3547.6	-8.14635	21	50	0	56.63	4.1e-05	LFNHLENNQSQSNGGYPPYNVELVDENHYR	Deamidated (NQ)
										3546.63	1	3546.62	4.00381	21	50	0	210.24	2.5e-20	LFNHLENNQSQSNGGYPPYNVELVDENHYR
BIO42457	secE	gi|24115266|ref|NP_709776.1|	translocase	47	127	13606	10.94	5.51	1	898.543	1	898.539	4.67426	81	87	1	46.68	0.00071	KVIWPTR
BIO01329	yihD	gi|56480456|ref|NP_709657.2|	hypothetical protein SF3929	81	99	11442	5.89	12.12	1	1490.78	1	1490.78	0.670791	30	41	0	81.05	4.9e-07	EPDFNLLQFLQK
BIO70264	cydB	gi|24111990|ref|NP_706500.1|	cytochrome d terminal oxidase polypeptide subunit II	73	379	42612	6.9	2.11	1	923.523	1	923.519	4.87267	192	199	0	58.84	4e-05	TVGELHLR
BIO65464	rfc	gi|24113419|ref|NP_707929.1|	O-antigen polymerase	183	382	43923	9.11	5.24	2	1271.59	1	1271.59	-0.629135	259	267	0	41.51	0.0035	FNDLYFYYK
										1251.66	1	1251.66	-3.67512	268	278	0	101.05	4.2e-09	NVDLATFLFGR
BIO36029	hisH	gi|24113408|ref|NP_707918.1|	imidazole glycerol phosphate synthase subunit HisH	59	196	21881	5.34	6.12	1	1507.71	1	1507.68	19.1021	170	181	0	59.03	7.9e-05	DNFYGVQFHPER
BIO63208	cysI	gi|24114051|ref|NP_708561.1|	sulfite reductase subunit beta	94	570	64290	7.27	3.5	1	1295.54	1	1295.54	2.23846	54	63	0	63.02	1.5e-05	FHGMYQQDDR
										1311.54	1	1311.53	4.8798	54	63	0	42.67	0.0015	FHGMYQQDDR	Oxidation (M)
BIO64037	purC	gi|56480114|ref|NP_708315.2|	phosphoribosylaminoimidazole-succinocarboxamide synthase	109	240	27489	5.16	6.66	1	1894.95	1	1894.97	-9.0239	17	32	0	78.06	9.7e-07	TVYSTENPDLLVLEFR
BIO58232	ytfM	gi|24115468|ref|NP_709978.1|	hypothetical protein SF4267	172	577	64946	8.73	10.57	4	1471.64	1	1471.64	3.39758	177	188	0	55.5	0.0001	AFWDIDYNSGER
										2115.08	1	2115.06	8.84134	449	467	1	99.12	5.8e-09	GTLGWIETGDFDKVPPDLR
										1376.71	1	1376.68	16.7068	191	202	0	105.73	1.9e-09	FGHVTFEGSQIR
										2104.1	1	2104.1	-1.14063	71	88	0	41.09	0.004	ALGYYQPTIEFDLRPPPK
BIO01245	rpmB	gi|24114906|ref|NP_709416.1|	50S ribosomal protein L28	120	78	9058	11.42	67.95	5	1162.6	1	1162.6	1.03217	29	37	0	71.84	4.5e-06	FLPNLHSHR	Carbamyl (N-term)
										1085.61	1	1085.61	3.50034	63	72	0	67.13	1e-05	GIDTVLAELR
										1119.61	1	1119.59	12.2366	29	37	0	75.76	1.5e-06	FLPNLHSHR
										1079.54	1	1079.54	0.46316	38	45	1	46.11	0.0016	FWVESEKR
										923.462	1	923.439	25.0152	38	44	0	41.95	0.0034	FWVESEK
										1275.69	1	1275.69	-0.548721	28	37	1	67.71	1e-05	RFLPNLHSHR
BIO61691	vpsC	gi|56480282|ref|NP_708992.2|	gi|cytoplasmic membrane protein	198.49	188	20170	4.72	11.16	2	1501.76	1	1501.75	3.12968	95	107	0	115.3	1.9e-10	YNHIPDTSSLSIR
										986.52	1	986.54	-20.1715	87	94	0	64.34	2.6e-05	VTLEIEQR
BIO52502	-	gi|24113055|ref|NP_707565.1|	hypothetical protein SF1694	106	418	43139	4.41	5.98	1	2731.26	1	2731.27	-2.74598	102	126	0	106.31	8.3e-10	HPEGEFSVDQGYACGLLLENGGNLR
BIO00328	acpP	gi|24112500|ref|NP_707010.1|	acyl carrier protein	379	78	8634	3.98	41.02	2	1714.87	1	1714.85	8.04734	63	78	0	107.3	1.2e-09	ITTVQAAIDYINGHQA	Deamidated (NQ)
										1713.88	1	1713.87	9.3356	63	78	0	140.9	4.8e-13	ITTVQAAIDYINGHQA
										955.563	1	955.57	-7.84872	11	19	0	47.64	0.00073	IIGEQLGVK
BIO47275	rplX	gi|24114587|ref|NP_709097.1|	50S ribosomal protein L24	319	104	11323	10.21	43.25	3	1096.66	1	1096.69	-25.8962	34	43	0	59.89	1.9e-05	VIIEGINLVK
										1939.13	1	1939.1	13.3567	44	61	1	146.01	3.3e-14	KHQKPVPALNQPGGIVEK
										1811.02	1	1811.01	5.41136	45	61	0	137.58	5e-13	HQKPVPALNQPGGIVEK
BIO64833	ccmA	gi|24113587|ref|NP_708097.1|	cytochrome c biogenesis protein CcmA	194	207	23078	6.71	27.04	3	2244.15	1	2244.14	1.96066	147	166	0	84.03	1.9e-07	ATLWILDEPFTAIDVNGVDR
										1512.78	1	1512.78	-2.71024	91	102	0	88.06	1.1e-07	LTALENLHFYHR
										2669.43	1	2669.44	-5.35693	48	71	0	37.54	0.0053	LLTGLSRPDAGEVLWQGQPLHQVR
BIO38863	metK	gi|56480215|ref|NP_708707.2|	S-adenosylmethionine synthetase	96	388	42593	5.1	11.06	4	1253.7	1	1253.73	-28.2356	325	335	0	52.02	0.00023	VPSEQLTLLVR
										1107.46	1	1107.51	-49.2095	358	367	0	78.2	4e-07	ETAAYGHFGR
										971.449	1	971.45	-1.13233	368	374	0	44.22	0.0016	EHFPWEK
										1668.78	1	1668.77	4.67409	8	22	0	84.18	2.1e-07	HLFTSESVSEGHPDK
BIO15091	yjgF	gi|56480558|ref|NP_709958.2|	hypothetical protein SF4247	126	152	16606	7.94	14.47	2	1283.62	1	1283.65	-22.2803	63	75	0	89.65	5.7e-08	TGEVPADVAAQAR
										1012.59	1	1012.59	-0.395026	143	151	0	75.12	1.1e-06	IEIEAIAVR
BIO17012	adk	gi|56479671|ref|NP_706367.2|	adenylate kinase	585	234	25868	6.52	24.4	4	1465.7	1	1465.72	-13.3722	44	56	0	45.77	0.0019	YGIPQISTGDMLR	Oxidation (M)
										1134.59	1	1134.58	6.43409	99	108	0	78.22	1.1e-06	NGFLLDGFPR
										1311.78	1	1311.8	-13.8741	78	89	0	41.08	0.0014	LVTDELVIALVK
										2519.26	1	2519.24	5.0412	118	139	0	196.67	9.4e-19	EAGINVDYVLEFDVPDELIVDR
										1449.75	1	1449.73	12.0712	44	56	0	91.91	4.2e-08	YGIPQISTGDMLR
										1135.59	1	1135.57	19.0213	99	108	0	79.22	8.3e-07	NGFLLDGFPR	Deamidated (NQ)
BIO84564	ybdG	gi|56479680|ref|NP_706427.2|	putative transport protein	149	421	47305	8	9.72	4	1297.76	1	1297.75	9.63205	294	304	0	74.29	7.5e-07	AHLLKPYLTSR
										1224.56	1	1224.56	-0.571632	305	313	0	68.79	7.6e-06	HQEINEWNR
										1225.58	1	1225.55	23.9893	305	313	0	48.63	0.00078	HQEINEWNR	Deamidated (NQ)
										1236.62	1	1236.62	-1.85991	403	413	0	78.8	8.6e-07	LHQSPTGNDIR
										1089.59	1	1089.6	-14.2254	272	281	0	77.47	1.2e-06	SISIDVTSIR
BIO03682	lnt	gi|24112045|ref|NP_706555.1|	apolipoprotein N-acyltransferase	115	512	57258	9.37	3.12	1	1814.03	1	1814.01	9.9779	124	139	0	68.36	3.5e-06	VAIATPALWQVTEFLR
BIO61771	rbfA	gi|56480279|ref|NP_708968.2|	ribosome-binding factor A	66	139	15791	5.57	5.76	1	954.593	1	954.586	6.80923	24	31	0	63.3	7.8e-06	EIALILQR
BIO02910	tig	gi|24111820|ref|NP_706330.1|	trigger facto	834	432	48163	4.83	28.21	9	2038.04	1	2038.06	-10.6965	297	315	0	166.42	1.2e-15	ANDIDVPAALIDSEIDVLR
										1575.78	1	1575.79	-7.10753	84	98	0	50.43	0.00062	INPAGAPTYVPGEYK
										1132.56	1	1132.55	7.06368	64	73	0	84.17	3e-07	QDVLGDLMSR
										1266.58	1	1266.6	-17.2903	182	193	0	52.47	0.00032	ASDFVLAMGQGR	Oxidation (M)
										2438.13	1	2438.13	0.0820302	207	227	0	149.63	4.7e-14	AGEEFTIDVTFPEEYHAENLK
										932.54	1	932.533	7.50644	74	81	0	54.99	0.00012	NFIDAIIK
										1404.71	1	1404.7	6.90537	1	13	0	117.05	1.4e-10	MQVSVETTQGLGR
										1420.72	1	1420.7	13.5849	1	13	0	105.29	2e-09	MQVSVETTQGLGR	Oxidation (M)
										1263.62	1	1263.61	4.7483	256	267	0	93.22	3.6e-08	FGVEDGSVEGLR
										1265.79	1	1265.81	-12.8772	345	356	0	111.28	4.2e-11	VVVGLLLGEVIR
										1250.63	1	1250.61	19.8304	182	193	0	94.14	2.6e-08	ASDFVLAMGQGR
BIO30801	bolA	gi|161485941|ref|NP_706328.2|	transcriptional regulator BolA	251	116	13585	8.71	24.13	2	1308.65	1	1308.62	19.7918	40	51	0	77.08	1.3e-06	HNVPAGSESHFK
										1868.91	1	1868.93	-8.93559	24	39	0	142.52	4.2e-13	AAFQPVFLEVVDESYR
BIO50570	gyrA	gi|24113610|ref|NP_708120.1|	DNA gyrase subunit A	216	875	97132	5.09	6.81	4	1881.95	1	1881.95	0.212545	581	596	0	37.01	0.013	LLVANTHDHILCFSSR
										1311.73	1	1311.74	-7.6997	480	490	0	66.63	1e-05	ELLDQIAELLR
										1728.83	1	1728.82	2.89214	77	91	0	114.16	2.5e-10	YHPHGDSAVYDTIVR
										2013.95	1	2013.95	-3.37644	427	444	0	65.25	1.8e-05	AGDDAARPEWLEPEFGVR
BIO48821	lgt	gi|24114107|ref|NP_708617.1|	prolipoprotein diacylglyceryl transferase	75	291	33086	9.52	4.12	1	1374.72	1	1374.7	13.6757	144	155	0	74.98	2.1e-06	LGNFINGELWGR
BIO06300	selD	gi|56479903|ref|NP_707349.2|	selenophosphate synthetase	51	349	37311	5.3	4.01	1	1608.73	1	1608.72	5.90532	279	292	0	51.25	0.00042	NFASYGHLMGEMPR
BIO30033	acnB	gi|56479606|ref|NP_706071.2|	bifunctional aconitate hydratase 2/2-methylisocitrate dehydratase	93	916	100050	5.9	3.16	2	1926.96	1	1926.97	-6.74635	87	103	0	72.95	3.2e-06	NPPAGEEEFLLDLLTNR
										1339.69	1	1339.69	-1.49288	410	421	0	60.22	5.2e-05	EALGLPHSDVFR
BIO64569	nuoC	gi|24113658|ref|NP_708168.1|	bifunctional NADH:ubiquinone oxidoreductase subunit C/D	312	600	68909	5.98	17.06	6	2658.21	1	2658.19	5.41722	209	232	0	81.2	2.7e-07	GTENEDFMFLNLGPNHPSAHGAFR	Deamidated (NQ)
										2657.21	1	2657.21	0.075267	209	232	0	61.45	2.5e-05	GTENEDFMFLNLGPNHPSAHGAFR
										2576.29	1	2576.27	7.6079	233	254	0	69.02	5.9e-06	IVLQLDGEEIVDCVPDIGYHHR
										2955.33	1	2955.31	5.92154	441	466	0	38.91	0.0039	ARPYSGYENFDFEIPVGGGVSDCYTR
										2673.21	1	2673.2	1.3467	209	232	0	47.48	0.0006	GTENEDFMFLNLGPNHPSAHGAFR	Oxidation (M)
										1551.72	1	1551.71	7.7334	263	274	0	84.24	2.2e-07	QSWHSYIPYTDR
										959.455	1	959.444	11.8819	358	364	0	36.39	0.014	MHPAWFR	Oxidation (M)
										1395.75	1	1395.74	10.4604	346	357	0	99.68	5e-09	IYDLVEAITGFR
BIO83742	ybhR	gi|24112160|ref|NP_706670.1|	hypothetical protein SF0742	228	368	41596	9.07	10.31	2	1928.07	1	1928.07	0.207461	108	124	1	122.48	1.8e-11	KLDTFQTAPLQLILDGR
										2454.31	1	2454.29	8.55646	142	162	0	72.41	1.7e-06	NYQQELLEGKPKPNNSELVVR
BIO01603	spa15	gi|31983544|ref|NP_858281.1|	Spa15, putative component of the Mxi-Spa secretion machinery	499	133	15164	4.38	28.55	3	1022.5	1	1022.5	-1.66259	94	101	0	53.13	0.00031	SDEYLQLR
										1154.68	1	1154.68	-0.692834	2	11	0	78.09	4e-07	SNINLVQLVR
										2465.18	1	2465.17	5.43574	106	125	0	181.27	3.4e-17	DDYVHDGIVFAEILHEFYQR
BIO55487	dps	gi|56479732|ref|NP_706690.2|	DNA starvation/stationary phase protection protein Dps	440	208	23219	5.69	43.6	7	1675.81	1	1675.81	0.23869	97	111	0	130.89	5.3e-12	GANFIAVHEMLDGFR
										1516.87	1	1516.89	-10.4161	77	89	0	107.54	4.1e-10	QVIQFIDLSLITK
										1042.62	1	1042.61	3.54877	68	76	1	46.69	0.00087	KATVELLNR
										1691.81	1	1691.81	3.13274	97	111	0	77.15	1.4e-06	GANFIAVHEMLDGFR	Oxidation (M)
										1677.86	1	1677.85	7.21162	147	160	0	108.12	9.7e-10	SYPLDIHNVQDHLK
										1019.55	1	1019.54	10.7892	166	174	0	66.52	1.4e-05	YAIVANDVR
										1484.72	1	1484.73	-6.19642	112	124	0	64.47	2.5e-05	TALIDHLDTMAER
										1754.95	1	1754.99	-23.7039	125	142	0	115.53	1.3e-10	AVQLGGVALGTTQVINSK
BIO73335	ppc	gi|24115246|ref|NP_709756.1|	phosphoenolpyruvate carboxylase	177	883	99489	5.53	4.18	3	1541.72	1	1541.71	0.90808	774	785	0	99.78	5.9e-09	ADLWLAEYYDQR
										1054.5	1	1054.49	9.95745	756	763	0	42.03	0.0034	DWPFFSTR
										2008.07	1	2008.07	0	833	849	0	71.39	3e-06	NIYTDPLNVLQAELLHR
BIO52318	osmC	gi|24113098|ref|NP_707608.1|	osmotically inducible protein	424	143	15193	5.57	57.24	6	920.495	1	920.497	-1.52092	89	97	0	65.8	1.8e-05	VDAGFAITK
										1267.65	1	1267.63	12.4642	6	16	1	65.53	1.8e-05	KGQAHWEGDIK
										2154	1	2154.03	-14.0202	20	39	0	185.75	1.4e-17	GTVSTESGVLNQQPYGFNTR
										1139.55	1	1139.54	9.12652	7	16	0	66.29	1.3e-05	GQAHWEGDIK
										2339.16	1	2339.15	1.88102	18	39	1	49.08	0.0006	GKGTVSTESGVLNQQPYGFNTR
										1192.62	1	1192.63	-8.46865	133	142	0	71.04	4.9e-06	AEITLDYQLK
BIO01608			novel	116	80	9307	4.49	10	1	954.574	1	954.586	-12.9899	44	51	0	67.9	3.6e-06	DIINVLLR		novel
BIO56185	rnk	gi|24111957|ref|NP_706467.1|	nucleoside diphosphate kinase regulator	51	136	14975	4.48	18.38	1	2693.42	1	2693.43	-4.15827	16	40	0	51.22	0.00025	IDILLEQPAYAGLPIADALNAELDR
BIO01363	yiiU	gi|56480483|ref|NP_709732.2|	hypothetical protein SF4006	169	87	10386	4.93	17.24	1	1751.83	1	1751.83	-0.342499	42	56	0	124.96	2e-11	NNSLSQEVQNAQHQR
BIO05664	oppF	gi|24112644|ref|NP_707154.1|	ATP-binding protein of oligopeptide ABC transport system	185	334	37557	7.64	3.59	1	1464.63	1	1464.62	3.82352	161	172	0	103.07	1.8e-09	YPHEFSGGQCQR
BIO00358	minE	gi|24112560|ref|NP_707070.1|	cell division topological specificity factor MinE	120	88	10286	5.15	19.36	2	1080.59	1	1080.6	-2.31354	2	10	0	75.68	1e-06	ALLDFFLSR
										940.578	1	940.571	7.44229	22	29	0	63.77	8.7e-06	LQIIVAER
BIO29956	ftsA	gi|24111539|ref|NP_706049.1|	cell division protein FtsA	89	420	45815	5.84	5.95	1	2484.3	1	2484.3	0.845308	326	350	0	88.77	4.6e-08	HHLAAGIVLTGGAAQIEGLAACAQR
BIO77944	ispG	gi|24113844|ref|NP_708354.1|	4-hydroxy-3-methylbut-2-en-1-yl diphosphate synthase	119	375	41227	6.28	8.53	2	1656.87	1	1656.86	2.89704	79	92	0	75.52	1.6e-06	VNVPLVADIHFDYR
										1784	1	1784	-2.41031	220	237	0	63.13	1.5e-05	SAIGLGLLLSEGIGDTLR
BIO13225	rfaD	gi|24114889|ref|NP_709399.1|	ADP-L-glycero-D-mannoheptose-6-epimerase	100	310	34986	4.76	6.88	2	1087.53	1	1087.53	-2.85049	145	152	0	73.05	3.4e-06	FLFDEYVR
										1738.84	1	1738.83	2.58794	294	308	0	38.98	0.0079	TVAEGVTEYMAWLNR
BIO74531	waaG	gi|24114898|ref|NP_709408.1|	LPS alpha1,3-glucosyltransferase	43	374	42745	7.7	1.87	1	892.407	1	892.419	-13.7828	123	129	0	43.06	0.0032	HYAAFER
BIO23308	fadL	gi|56480092|ref|NP_708225.2|	ong-chain fatty acid outer membrane transporter	111	448	48725	5.09	3.57	1	1997.93	1	1997.92	9.00939	354	369	0	110.82	4.9e-10	IALGTTYYYDDNWTFR
BIO30849	ybaY	gi|24111837|ref|NP_706347.1|	hypothetical protein SF0398	256	190	19486	7.88	28.94	2	3617.88	1	3617.84	9.01089	23	57	0	41.39	0.0014	SADIQTPAPAANTSISATQQPAIQQPNVSGTVWIR
										2230.13	1	2230.12	4.97732	96	115	0	139.58	5.5e-13	QSPFSFVLPFNPADVQPNAR
										2273.12	1	2273.12	-0.0439923	96	115	0	74.83	1.8e-06	QSPFSFVLPFNPADVQPNAR	Carbamyl (N-term)
BIO11802	yraP	gi|24114441|ref|NP_708951.1|	hypothetical protein SF3191	217	191	20103	9.04	8.9	1	1893.94	1	1893.95	-4.22398	149	165	0	147.27	1.1e-13	VTTENGEVFLMGLVTER
BIO35679	ftn	gi|56479999|ref|NP_707795.2|	cytoplasmic ferritin	149	170	20069	4.77	7.64	1	1523.77	1	1523.76	5.11891	62	74	0	83.01	3.1e-07	LFDYLTDTGNLPR
BIO86693	ccdB	gi|56404030|ref|NP_858358.2|	plasmid maintenance protein CcdB	61	110	12671	6.13	12.73	1	1684.85	1	1684.82	16.9751	58	71	0	61.42	4.5e-05	ELYPVVHVGDESWR
BIO29737	dapB	gi|24111477|ref|NP_705987.1|	dihydrodipicolinate reductase	89	273	28867	5.45	5.86	1	1913.92	1	1913.89	13.3759	146	161	0	89.32	7.5e-08	VMGDYTDIEIIEAHHR	Oxidation (M)
BIO44544	tyrB	gi|56480525|ref|NP_709866.2|	aromatic amino acid aminotransferase	135	411	45504	5.49	7.29	2	2110.14	1	2110.14	-3.17514	91	109	0	135.28	9.9e-13	HAIAPLLFGADHPVLQQQR
										1319.62	1	1319.62	2.04605	320	330	0	55.58	0.00018	ASWLAEVEEMR
BIO86538	ipgE	gi|31983574|ref|NP_858267.1|	IpgE, cytoplasmic chaperone for IpgD	68	120	13952	4.04	25	2	1063.56	1	1063.55	12.4113	108	115	1	55.86	0.00018	WLKDEFAR
										2652.25	1	2652.26	-2.63926	84	105	0	61.54	3.2e-05	LDLTGINEFEDVYVNTEYYISR
BIO15684	talB	gi|56479582|ref|NP_705968.2|	transaldolase B	226	338	37658	5.29	26.02	5	1597.76	1	1597.72	26.2249	236	249	0	46.12	0.0016	EHGYETVVMGASFR	Oxidation (M)
										1581.75	1	1581.72	17.8286	236	249	0	79.25	8.3e-07	EHGYETVVMGASFR
										1458.72	1	1458.71	3.56478	250	262	0	107.46	1.1e-09	NIGEILELAGCDR
										1692.88	1	1692.87	7.20671	187	202	0	49.44	0.00071	ACAEAGVFLISPFVGR
										2406.15	1	2406.13	9.51737	215	235	0	102.84	2.4e-09	EYAPAEDPGVVSVSEIYQYYK
										2715.39	1	2715.39	2.20963	47	70	0	84.65	1.2e-07	LYQPQDATTNPSLILNAAQIPEYR
BIO18916	mdoH	gi|56479805|ref|NP_706960.2|	glucosyltransferase MdoH	198	857	98459	8.93	7.57	5	2512.18	1	2512.16	6.76709	287	307	0	47.08	0.00093	HFDVYILSDSYNPDICVAEQK
										1664.82	1	1664.81	4.74528	789	802	1	48.18	0.0011	DRHVEQALNETPEK
										1245.61	1	1245.62	-6.4225	38	48	0	94.9	2.6e-08	AVHQALDAEHR
										1480.68	1	1480.69	-6.75362	832	843	0	52.73	0.00031	YSSWVSYYEGIK
										913.415	1	913.408	7.44465	606	612	0	51.08	0.00026	EYGGFWR
BIO33134	cobB	gi|24112525|ref|NP_707035.1|	NAD-dependent deacetylase	56	273	31132	6.64	8.78	2	1710.91	1	1710.91	1.05207	124	137	0	42.49	0.003	FLLVTQNIDNLHER
										1182.57	1	1182.54	20.0416	62	71	0	55.52	0.00017	AADGLWEEHR
BIO88562	ipaA	gi|31983589|ref|NP_858258.1|	hypothetical protein CP0125	462	633	70080	6.13	13.88	4	3093.35	1	3093.35	-1.03448	319	345	0	104.97	6.3e-10	VYDNSYHENPENDAQSPTSQTNDLLSR
										1806.88	1	1806.88	4.04012	294	308	0	121.64	4.7e-11	TSQPVIHYHINNDNR
										1485.83	1	1485.82	5.58614	242	254	0	106.93	8.6e-10	DLNTVAVFPELLR
										3487.66	1	3487.66	1.26159	417	449	0	123.72	1.2e-11	GHRPLNIQNSSTTPPLHPEGVTSSNDNSSDTTK
BIO79585	cobS	gi|56480019|ref|NP_707894.2|	cobalamin synthase	80	259	27993	9.04	4.63	1	1523.69	1	1523.68	7.61315	33	44	0	72.22	3.2e-06	WSQGLDFEHYSR
BIO01114	yhbH	gi|24114492|ref|NP_709002.1|	putative sigma(54) modulation protein	63	123	14001	6.21	7.31	1	1074.64	1	1074.64	-4.09438	62	70	0	55.59	5.6e-05	INQVYVVLK
BIO07976	nmpC	gi|24113309|ref|NP_707819.1|	putative outer membrane porin protein C precurser	230	360	39628	4.57	7.77	2	1961.79	1	1961.8	-4.48567	44	60	0	122.54	8.6e-12	HYFSSNDADDGDTTYVR
										1248.55	1	1248.54	6.56767	107	117	0	44.28	0.0018	FGDYGSIDYGR
BIO65533	yeeF	gi|24113396|ref|NP_707906.1|	putative amino acid/amine transport protein	53	452	49628	8.8	5.08	2	1561.75	1	1561.75	1.08852	75	88	1	43.27	0.0035	RYPSAGSAYTYAQK
										1080.54	1	1080.54	3.60931	324	332	0	39.66	0.0067	SFFGYVHPK
BIO11035	galP	gi|56480216|ref|NP_708708.2|	major facilitator superfamily galactose-proton symporter	58	468	51558	9.35	1.92	1	1118.59	1	1118.58	7.6883	445	453	0	57.66	0.00013	HVSLEHIER
BIO55313	ybjP	gi|56479748|ref|NP_706745.2|	putative lipoprotein	368	173	19382	6.4	19.65	2	2233.99	1	2233.97	8.5498	35	54	0	160.39	3.9e-15	TGSCVQGGPDSVAQQFYDYR
										1401.75	1	1401.74	9.20287	154	167	0	118.99	8e-11	YLGGSVHATAGTLR
BIO51911	aspS	gi|24113215|ref|NP_707725.1|	aspartyl-tRNA synthetase	290	590	66056	5.47	14.22	7	1278.66	1	1278.66	-5.70908	29	39	0	89.94	6.3e-08	DLGSLIFIDMR
										1294.69	1	1294.66	21.7046	29	39	0	56.51	0.00011	DLGSLIFIDMR	Oxidation (M)
										1022.57	1	1022.58	-9.5836	514	522	0	65.59	8.7e-06	FGFLLDALK
										1852.92	1	1852.94	-11.2794	11	26	0	38.67	0.0082	LSHVGQQVTLCGWVNR
										1570.77	1	1570.79	-11.0772	523	537	0	83.56	2.9e-07	YGTPPHAGLAFGLDR
										1515.84	1	1515.83	6.72899	371	383	0	114.39	1.5e-10	FLNAEIIEAILDR
										1420.71	1	1420.7	8.09461	42	53	0	63.19	3.4e-05	EGIVQVFFDPDR
										923.517	1	923.523	-6.17202	254	260	0	52.11	0.0002	HLWLEVK
BIO49595	glyA	gi|56480132|ref|NP_708388.2|	serine hydroxymethyltransferase	262	419	45746	6.13	15.49	4	1927.02	1	1927.01	10.275	311	328	0	52.94	0.00023	VVSGGTDNHLFLVDLVDK
										2014.98	1	2014.96	10.8191	28	44	0	151.96	3.8e-14	QEEHIELIASENYTSPR
										2434.09	1	2434.11	-10.0242	383	403	0	109.14	4.2e-10	ELAGWMCDVLDSINDEAVIER
										1108.6	1	1108.56	36.6241	299	307	0	56.42	0.00011	AMVEVFLER	Oxidation (M)
										1092.56	1	1092.56	-7.13917	299	307	0	64.47	2.6e-05	AMVEVFLER
BIO01063	-	gi|24114343|ref|NP_708853.1	hypothetical protein SF3082	92	116	13782	6.62	10.34	1	1475.83	1	1475.76	45.468	70	81	0	92.33	2.5e-08	EEFDVQTQVLLR
BIO02197	mrcB	gi|56479613|ref|NP_706097.2|	penicillin-binding protein 1b	534	849	94974	9.25	5.4	3	1792.86	1	1792.85	4.01594	241	255	0	134.75	2.2e-12	HFYEHDGISLYSIGR
										1595.79	1	1595.78	4.82523	292	305	1	53.35	0.00031	KANEAYMALIMDAR
										1860.94	1	1860.95	-4.03021	224	240	0	129.28	7.7e-12	SGFPDLLVDTLLATEDR
BIO40091	yrdA	gi|56480304|ref|NP_709067.2|	putative transferase	80	292	32996	8.13	4.79	1	1564.92	1	1564.9	12.2692	141	154	0	62.1	8.8e-06	LADDVGIWPLVVIR
BIO61725	greA	gi|24114470|ref|NP_708980.1|	transcription elongation factor GreA	166	158	17687	4.71	34.16	4	1310.73	1	1310.73	-3.96725	117	128	0	75.05	1.1e-06	QNLISVNSPIAR
										2369.2	1	2369.18	10.2989	86	106	0	47.57	0.00082	VIFGATVTVLNLDSDEEQTYR
										1308.69	1	1308.75	-45.8452	26	37	0	96.1	1.3e-08	RPEIIAAIAEAR
										1161.65	1	1161.64	8.35027	14	22	1	50.12	0.00042	LREELDFLK
BIO05164	fabG	gi|24112499|ref|NP_707009.1|	3-ketoacyl-(acyl-carrier-protein) reductase	300	244	25544	6.77	26.2	4	1816.91	1	1816.93	-9.52155	75	91	0	134.67	2.4e-12	AEFGEVDILVNNAGITR
										2325.09	1	2325.09	-3.52674	98	116	1	144.99	1.6e-13	MKDEEWNDIIETNLSSVFR
										2065.97	1	2065.96	5.3244	100	116	0	111.27	4.1e-10	DEEWNDIIETNLSSVFR
										1051.61	1	1051.61	-5.70552	198	208	0	47.32	0.00038	AGILAQVPAGR
BIO48658	gcvP	gi|24114156|ref|NP_708666.1|	glycine dehydrogenase	59	957	105041	5.66	2.61	2	1827.95	1	1827.96	-8.53409	173	188	0	43.14	0.0027	FFVASNVHPQTLDVVR
										1182.48	1	1182.48	-0.169136	482	490	0	59.1	3.4e-05	YHSETEMMR
BIO77960	gcvP	gi|24114156|ref|NP_708666.1|	glycine dehydrogenase	366	511	54976	6.02	17.2	4	1785.92	1	1785.94	-11.3106	291	308	0	121.97	3.6e-11	YPDLQIIGGNVATAAGAR
										1256.65	1	1256.61	32.8662	243	256	0	70.21	5.8e-06	VGAAVGAGAGNEER
										3257.76	1	3257.79	-8.13436	332	365	0	111.92	9.6e-11	IVTGVGVPQITAVADAVEALEGTGIPVIADGGIR
										2335.14	1	2335.17	-12.8042	139	160	0	188.89	6.3e-18	NGFAGYPVVTEENELVGIITGR	Deamidated (NQ)
										2334.18	1	2334.19	-3.42732	139	160	0	130.25	4.3e-12	NGFAGYPVVTEENELVGIITGR
BIO64568	nuoB	gi|24113659|ref|NP_708169.1|	NADH dehydrogenase subunit B	213	220	25324	5.58	6.36	1	1630.88	1	1630.86	12.4474	181	194	0	104.73	1.5e-09	RPLSWVVGDQGVYR
BIO40309	yrfF	gi|24114660|ref|NP_709170.1|	putative dehydrogenase	167	711	79938	5.66	4.35	2	1450.68	1	1450.68	-4.82531	98	109	1	35.64	0.018	YGISTDDPNKWR
										2101.08	1	2101.07	3.09366	631	649	0	128.01	8e-12	IFTDANGTQHIGLHPIPDR
BIO88550	icsB	gi|31983590|ref|NP_858265.1|	IcsB, invasion protein	103	494	56613	9.28	5.26	2	1362.7	1	1362.76	-44.3951	139	151	0	76.4	1.6e-06	GITHLGHTSISIK
										1447.81	1	1447.83	-14.021	70	82	0	42.36	0.0022	SLLLFLNTLASEK
BIO61810	yhbS	gi|24114447|ref|NP_708957.1|	hypothetical protein SF3197	241	167	18564	4.57	14.36	2	1411.67	1	1411.7	-19.2676	120	131	0	94.7	2.2e-08	FGFELAAHHDLR
										1398.71	1	1398.7	6.29154	134	145	0	107.52	1.1e-09	WPGTESAFLVHR
BIO29629	deoD	gi|56480611|ref|NP_710124.2|	purine nucleoside phosphorylase	269	258	28223	5.68	20.53	4	1637.65	1	1637.71	-39.9337	142	155	0	55.24	4.2e-05	DHDFAAIADFDMVR	Oxidation (M)
										1621.71	1	1621.72	-7.21456	142	155	0	133.96	2e-12	DHDFAAIADFDMVR
										1384.71	1	1384.71	0.722171	216	227	0	79.66	6.6e-07	ALTICTVSDHIR
										1326.64	1	1326.65	-7.9147	47	57	0	88.37	9.5e-08	YIAETFLEDAR
										1896.9	1	1896.88	8.43489	140	155	1	47.59	0.00096	FKDHDFAAIADFDMVR
BIO04311	ybjZ	gi|24112255|ref|NP_706765.1|	macrolide transporter ATP-binding /permease protein	146	648	70822	6.08	3.68	2	2041.05	1	2041.07	-8.13299	194	212	0	82.9	2.7e-07	GHTVIIVTHDPQVAAQAER
										1179.59	1	1179.58	2.7976	86	94	0	85.9	1.8e-07	EHFGFIFQR
BIO61040	glgC	gi|56480339|ref|NP_709206.2|	glucose-1-phosphate adenylyltransferase	144	443	50605	5.79	11.73	3	2274.15	1	2274.15	0.439725	368	387	0	86.04	1.4e-07	VNSFCNIDSAVLLPEVWVGR
										1589.86	1	1589.85	11.3219	145	158	0	68.77	5.7e-06	AEYVVILAGDHIYK
										2138.11	1	2138.11	2.94653	81	98	0	71.99	3.2e-06	MGVITQYQSHTLVQHIQR
BIO85578	dapD	gi|24111601|ref|NP_706111.1|	2,3,4,5-tetrahydropyridine-2-carboxylate N-succinyltransferase	221	274	30044	5.56	24.06	4	1667.92	1	1667.92	-3.17761	29	44	0	123.09	1.9e-11	EAVNQVIALLDSGALR
										1060.51	1	1060.49	14.1444	218	226	0	51.05	0.00056	ETGEIHYGR
										3416.79	1	3416.75	10.5071	155	187	0	37.19	0.0038	NVHLSGGVGIGGVLEPLQANPTIIEDNCFIGAR
										985.412	1	985.414	-2.33404	90	97	0	68.66	3.1e-06	FADYDEAR
BIO78190	-	gi|56480105|ref|NP_708284.2|	hypothetical protein SF2486	85	151	17461	9.19	9.27	1	1651.74	1	1651.75	-6.72015	5	18	0	84.62	1.8e-07	STEFHPVHYDAHGR
BIO01206	cspA	gi|24114823|ref|NP_709333.1|	major cold shock protein	101	70	7399	5.58	35.7	2	1037.56	1	1037.54	17.156	51	60	0	76.93	8.8e-07	VSFTIESGAK
										1738.86	1	1738.83	17.7706	29	43	0	100.98	5.1e-09	DVFVHFSAIQNDGYK
BIO48163	hybA	gi|24114304|ref|NP_708814.1|	hydrogenase 2 protein HybA	353	328	36917	7.19	14.92	4	1779.82	1	1779.8	12.1362	135	149	1	76.26	1.5e-06	TGIVHYDKDVCTGCR
										1168.56	1	1168.56	6.58933	246	254	0	64.84	1.8e-05	YYPHLYGEK
										1529.81	1	1529.8	10.0667	218	230	0	99.36	6.7e-09	LALKPGSEYHYPR
										1572.76	1	1572.8	-26.0681	218	230	0	43.67	0.0032	LALKPGSEYHYPR	Carbamyl (N-term)
										1437.67	1	1437.67	3.33874	162	173	0	74.7	2.1e-06	YDYNNPFGALHK
BIO42312	katG	gi|56480489|ref|NP_709746.2|	catalase; hydroperoxidase HPI(I)	334	739	81487	5.15	14.85	8	1620.88	1	1620.87	3.88679	553	569	0	100.23	3.8e-09	AASAAGLSIHVPFAPGR
										1113.55	1	1113.54	17.3322	48	55	0	44.61	0.0022	DWWPNQLR
										1983.86	1	1983.86	-2.31871	29	47	0	171.62	2.3e-16	CPFHQGGHDQSAGAGTTTR
										1638.78	1	1638.78	-2.44084	406	419	0	80.06	6.4e-07	FLNDPQAFNEAFAR
										1558.89	1	1558.89	5.00357	382	394	1	37.74	0.0038	RKPTMLVTDLTLR	Oxidation (M)
										980.467	1	980.472	-4.8956	349	355	0	39.43	0.0072	YEWVQTR
										2366.13	1	2366.11	9.21343	574	593	0	91.85	3.4e-08	QDQTDIEMFELLEPIADGFR
										1386.81	1	1386.79	11.3211	383	394	0	47.48	0.00044	KPTMLVTDLTLR
BIO52537	ydhD	gi|24113044|ref|NP_707554.1|	hypothetical protein SF1682	209	115	13042	4.75	11.3	1	1562.81	1	1562.81	-2.62348	47	59	0	110.13	6.7e-10	FAYVDILQNPDIR
BIO62518	pic	gi|56480227|ref|NP_708747.2|	serine protease precurser	225	1372	146559	6.36	2.47	2	2053	1	2052.92	37.946	1197	1214	0	61.53	4.1e-05	YIHHDNDYTGNFASLGTK	Deamidated (NQ)
										1911.88	1	1911.83	27.4083	1215	1230	0	122.99	2.9e-11	HYNTHSWYAGAETGYR
BIO27197	gmk	gi|56480395|ref|NP_709428.2|	guanylate kinase	98	226	25979	7.27	15.3	2	1831.92	1	1831.91	6.93267	46	61	0	71.18	5e-06	TQPLYDTQVSVSHTTR
										2074.93	1	2074.94	-6.16886	88	105	0	91.19	3.2e-08	DAFLEHAEVFGNYYGTSR
BIO01146	rpsS	gi|24114594|ref|NP_709104.1|	30S ribosomal protein S19	221	92	10424	10.52	39.11	3	1721.86	1	1721.86	2.84577	56	70	0	105.4	2.2e-09	QHVPVFVTDEMVGHK
										1737.86	1	1737.85	5.75423	56	70	0	112.27	4.2e-10	QHVPVFVTDEMVGHK	Oxidation (M)
										1279.72	1	1279.77	-36.4911	7	17	1	65.72	8.6e-06	KGPFIDLHLLK
										1151.69	1	1151.67	17.7134	8	17	0	80.95	1e-07	GPFIDLHLLK
BIO16994	apt	gi|56479669|ref|NP_706362.2|	adenine phosphoribosyltransferase	64	201	21893	7.04	12.43	2	1361.74	1	1361.76	-11.3089	58	69	0	62.36	3.1e-05	AYALSIDLLVER
										1532.84	1	1532.84	2.28335	35	47	0	58.99	5.5e-05	SIQDYPKPGILFR
BIO77933	ndk	gi|24113847|ref|NP_708357.1|	nucleoside diphosphate kinase	730	143	15511	5.54	39.15	5	1672.75	1	1672.76	-4.00537	128	141	0	132.2	3.3e-12	EIAYFFGEGEVCPR
										1002.59	1	1002.56	29.1254	18	26	0	62.53	1.6e-05	NVIGNIFAR
										2352.01	1	2352.01	-0.977887	105	127	0	158.92	3.4e-15	ADYADSLTENGTHGSDSVESAAR
										1666.91	1	1666.9	6.65907	88	104	0	162.75	2.3e-15	DLLGATNPANALAGTLR
										1196.64	1	1196.63	7.85537	39	48	0	81.51	3.3e-07	MLHLTVEQAR
										1212.64	1	1212.63	12.1224	39	48	0	92.56	2.8e-08	MLHLTVEQAR	Oxidation (M)
BIO29957	ftsZ	gi|56479600|ref|NP_706050.2|	cell division protein FtsZ	241	383	40063	4.71	4.7	1	2053	1	2053.04	-21.0907	339	356	0	129.55	6.4e-12	YQQHGMAPLTQEQKPVAK
										2069.05	1	2069.04	5.46148	339	356	0	69.36	6.6e-06	YQQHGMAPLTQEQKPVAK	Oxidation (M)
BIO72587	yjgK	gi|56480554|ref|NP_709950.2|	hypothetical protein SF4239	60	153	17268	5.33	10.45	1	1975.93	1	1975.92	3.08716	47	62	0	60.5	5.1e-05	LFYLISEDMTEPYEAR
BIO64621	elaB	gi|24113642|ref|NP_708152.1|	hypothetical protein SF2345	422	101	11280	5.29	27.72	2	1337.59	1	1337.59	0.0747614	54	64	0	92.07	3.1e-08	VSQASDSYYYR
										1972.99	1	1973.02	-14.3942	10	26	0	177.07	1.2e-16	IDDDLTLLSETLEEVLR
BIO02025	ftsQ	gi|24111538|ref|NP_706048.1|	cell division protein FtsQ [	62	276	31458	6.35	3.98	1	1308.7	1	1308.76	-38.5863	121	131	0	62.36	2.7e-05	IHLVEYVPIAR
BIO48166	hybC	gi|24114302|ref|NP_708812.1|	hydrogenase 2 large subunit	312	567	62908	5.84	16.38	5	1957.95	1	1957.99	-18.7948	453	470	0	113.61	2.4e-10	GDHTTFVKPNIPATGEFK
										2433.28	1	2433.28	0.0821935	179	199	0	119.3	4.5e-11	LPPEVNLIAVAHYLQALECQR
										1850.97	1	1850.96	5.56469	260	275	0	105.69	1.5e-09	VDTAVIAAFYPEWLTR
										2160.04	1	2160.06	-10.1849	490	509	0	66.13	1.4e-05	DGIISNYQAVVPSTWNSGPR
										1943.02	1	1943.01	2.41893	75	92	0	73.07	2.5e-06	AAESALNIDVPVNAQYIR
BIO36743	yojN	gi|24113601|ref|NP_708111.1|	phosphotransfer intermediate protein in two-component regulatory system with RcsBC	232	890	100455	5.09	4.15	2	2558.38	1	2558.37	5.08136	355	377	0	62.04	1.6e-05	AINEEIVSLLPLGLLVHDQESNR
										1601.83	1	1601.82	4.55732	639	652	0	110.49	5.4e-10	ADPLAFWLSDQLAR
BIO01790	ileS	gi|24111471|ref|NP_705981.1|	isoleucyl-tRNA synthetase	226	938	104999	5.66	7.77	5	1292.59	1	1292.56	25.0665	904	913	0	55.13	0.00019	CWHYTQDVGK
										2473.27	1	2473.25	8.65258	50	72	0	46.38	0.00093	TFILHDGPPYANGSIHIGHSVNK
										1730.89	1	1730.88	8.03061	747	761	0	111.2	4.6e-10	SCQTALYHIAEALVR
										1483.69	1	1483.68	3.707	181	192	0	51.02	0.00041	GAKPVHWCVDCR
										1625.75	1	1625.75	0.492081	702	714	0	108.16	8.8e-10	AYEAYDFHEVVQR
BIO63464	ygaU	gi|56480158|ref|NP_708478.2|	hypothetical protein SF2692	102	158	16997	5.43	10.12	1	1825.88	1	1825.86	11.7205	23	38	1	102.07	4.5e-09	LWDAVTGQHDKDDQAK
BIO06924	gst	gi|24113025|ref|NP_707535.1|	glutathionine S-transferase	72	201	23010	5.97	20.88	3	2258.04	1	2258.09	-22.4083	133	150	1	59.27	5.7e-05	LQYVNEALKDEHWICGQR
										1199.51	1	1199.51	-2.00081	142	150	0	71.56	2.5e-06	DEHWICGQR
										1740.89	1	1740.9	-7.46741	170	184	0	36.8	0.013	LNLEGLEHIAAFMQR
BIO77951	engA	gi|56480123|ref|NP_708350.2|	GTP-binding protein EngA	90	503	56694	5.6	3.97	1	2133.19	1	2133.11	35.3474	422	441	0	89.74	2.3e-08	YAHAGGYNPPIVVIHGNQVK
BIO05748	topA	gi|56479869|ref|NP_707181.2|	DNA topoisomerase I	54	879	99915	8.9	1.13	1	1180.56	1	1180.6	-31.9329	129	138	0	53.5	0.0003	EGEAIAWHLR
BIO77826	glnB	gi|24113880|ref|NP_708390.1|	nitrogen regulatory protein P-II 1	80	112	12475	5.17	24.1	2	965.523	1	965.534	-11.082	91	98	0	59.02	6.6e-05	IFVFDVAR
										2184.13	1	2184.13	-0.274708	61	79	0	52.27	0.00026	IEIVVPDDIVDTCVDTIIR
BIO32690	hyaF	gi|24112389|ref|NP_706899.1|	hydrogenase-1 operon protein hyaF	83	349	38438	5.6	3.72	1	1607.77	1	1607.78	-4.22944	127	139	0	61.97	4.3e-05	SEIQEAIFCGLWR
BIO31676	holA	gi|24112060|ref|NP_706570.1|	DNA polymerase III subunit delta	48	343	38989	6.51	2.62	1	1091.6	1	1091.65	-43.8787	229	237	0	45.35	0.0015	ALHILQQLR	Deamidated (NQ)
										1134.61	1	1134.65	-36.487	229	237	0	41.51	0.0045	ALHILQQLR	Carbamyl (N-term); Deamidated (NQ)
BIO75705	sspB	gi|24114515|ref|NP_709025.1|	ClpXP protease specificity-enhancing factor	94	165	18227	4.32	15.76	2	1569.9	1	1569.92	-17.5805	82	96	0	86.29	5.9e-08	QVSVPLAAVLAIYAR
										1194.66	1	1194.67	-12.5557	48	58	0	56.2	8.8e-05	DGQIVLNIAPR
BIO44061	frdA	gi|24115513|ref|NP_710023.1|	fumarate reductase flavoprotein subunit	308	602	66466	5.81	18.74	8	1345.63	1	1345.62	6.68836	291	300	0	51.46	0.00043	VSQAFWHEWR	Deamidated (NQ)
										1588.73	1	1588.74	-8.18257	289	300	1	57.36	0.00011	DKVSQAFWHEWR	Deamidated (NQ)
										1998.91	1	1998.9	5.55307	452	468	1	120.55	4.4e-11	IRDEMGLAMEEGCGIYR
										2024.99	1	2025	-4.19754	153	169	0	122.07	3.9e-11	FDEHFVLDILVDDGHVR
										1048.55	1	1048.56	-6.96196	310	318	0	62.61	3.7e-05	GDVVYLDLR
										2014.9	1	2014.89	2.68005	452	468	1	86.04	1.1e-07	IRDEMGLAMEEGCGIYR	Oxidation (M)
										1743.95	1	1743.94	4.47264	170	185	0	53.34	0.00019	GLVAINMMEGTLVQIR
										1587.73	1	1587.76	-15.8085	289	300	1	97.37	1.1e-08	DKVSQAFWHEWR
										1344.63	1	1344.64	-2.75167	291	300	0	76.7	1.3e-06	VSQAFWHEWR
										1460.77	1	1460.8	-19.7837	392	405	0	104.74	2e-09	LGSNSLAELVVFGR
										1829.89	1	1829.88	2.95101	374	391	0	83.55	2.8e-07	GLFAVGECSSVGLHGANR
BIO01107	rpsO	gi|24114456|ref|NP_708966.1|	30S ribosomal protein S15	172	89	10263	10.4	76.39	3	3243.62	1	3243.59	9.83478	18	47	0	106.58	6.2e-10	DANDTGSTEVQVALLTAQINHLQGHFAEHK
										3371.68	1	3371.69	-1.66089	18	48	1	45.67	0.00072	DANDTGSTEVQVALLTAQINHLQGHFAEHKK
										891.552	1	891.543	9.75836	65	71	1	61.64	5.3e-06	KLLDYLK
										921.483	1	921.492	-9.76677	78	84	0	47.35	0.0011	YTQLIER
BIO46485	yiaF	gi|24114822|ref|NP_709332.1|	hypothetical protein SF3588	56	276	30425	9.35	4.34	1	1496.79	1	1496.74	31.5351	76	87	0	45.38	0.0016	AFIDFLQNTVMR	Carbamyl (N-term)
										1453.72	1	1453.74	-15.7525	76	87	0	56.29	0.00017	AFIDFLQNTVMR
BIO20425	btuE	gi|24112894|ref|NP_707404.1|	putative glutathione peroxidase	74	183	20613	4.81	18.03	2	1962.99	1	1963.01	-8.81302	111	129	0	73.53	2.6e-06	LIAAAPTTVAPEESGFYAR
										1719.85	1	1719.85	-0.0581446	136	149	0	51.85	0.00043	APLYPDDILWNFEK
BIO32684	hyaB	gi|24112385|ref|NP_706895.1|	hydrogenase 1 large subunit	146	597	66895	5.61	7.68	4	997.595	1	997.592	2.80676	55	63	0	43.78	0.001	GLEIILQGR
										1249.51	1	1249.55	-37.2133	184	193	0	43.3	0.0011	NGYWGHPQYK	Deamidated (NQ)
										1956.91	1	1956.9	3.52598	364	380	0	84.14	1.9e-07	HPFDGITDPWYNPGDVK
										1050.57	1	1050.57	-1.42779	510	519	0	89.65	4.5e-08	GALGHWAAIR
BIO75423	ppiA	gi|24114628|ref|NP_709138.1|	peptidyl-prolyl cis-trans isomerase A (rotamase A)	89	193	20690	8.8	13.47	1	2772.49	1	2772.52	-11.614	165	190	0	62.93	1.5e-05	ISQVPTHDVGPYQNVPSKPVVILSAK
BIO40106	sun	gi|56480310|ref|NP_709076.2|	16S rRNA methyltransferase B	61	436	49614	8.13	2.98	1	1699.72	1	1699.7	11.2961	313	325	0	60.52	2.9e-05	YPSQWCGEQQFDR
BIO14418	btuB	gi|56480497|ref|NP_709770.2|	vitamin B12/cobalamin outer membrane transporter	135	629	70232	5.3	4.77	2	2323.1	1	2323.11	-5.5529	600	619	1	100.11	5e-09	IANLFDKDYETVYGYQTAGR
										1298.55	1	1298.53	15.7871	309	318	0	53.91	0.00013	DYNYDPHYGR
BIO49426	-	gi|24113931|ref|NP_708441.1|	outer membrane protein assembly complex subunit YfiO	771	245	27883	6.16	28.55	5	1614.67	1	1614.68	-6.44089	177	188	0	102.45	1.4e-09	YEYSVAEYYTER	Carbamyl (N-term)
										1600.76	1	1600.75	8.49603	153	166	1	60.62	5.3e-05	GYPNSQYTTDATKR
										970.536	1	970.535	1.03036	189	197	0	50.41	0.00047	GAWVAVVNR
										1878.86	1	1878.88	-8.35606	98	112	0	66.15	1.3e-05	LNPTHPNIDYVMYMR	Oxidation (M)
										2169.01	1	2169.02	-2.07467	113	132	0	129.84	5e-12	GLTNMALDDSALQGFFGVDR	Carbamyl (N-term)
										1571.68	1	1571.68	0.318131	177	188	0	105.28	9.5e-10	YEYSVAEYYTER
										2126.04	1	2126.01	14.7694	113	132	0	187.6	9.4e-18	GLTNMALDDSALQGFFGVDR
										2142.07	1	2142.01	29.0382	113	132	0	125.09	1.6e-11	GLTNMALDDSALQGFFGVDR	Oxidation (M)
										1862.87	1	1862.88	-4.02602	98	112	0	108.83	8.7e-10	LNPTHPNIDYVMYMR
BIO68234	ldcA	gi|24112580|ref|NP_707090.1 |	L,D-carboxypeptidase A	88	298	33098	6.18	11.06	2	1977.08	1	1977.07	3.69234	186	202	0	78.36	5.1e-07	IENGILVLEDINVHPFR
										1794.96	1	1794.96	-1.16994	252	267	0	41.64	0.003	LSIPLITGLDFGHEQR
BIO61938	yhaR	gi|56480265|ref|NP_708917.2|	hypothetical protein SF3153	123	150	16493	6.13	6	1	1012.59	1	1012.59	-0.395026	140	148	0	73.02	1.7e-06	LEIEAIAVR
BIO43223	ytfL	gi|24115470|ref|NP_709980.1|	putative transport protein	205	447	49977	4.77	12.28	3	1999.01	1	1999	6.25312	195	210	1	84.59	1.9e-07	KQEHELIENVFELESR
										2000.96	1	2000.95	7.5964	220	235	0	80.73	4.5e-07	ENVIWFDLHEDEQSLK
										2390.24	1	2390.23	4.93676	172	194	1	159.78	4.6e-15	KDDITSDDIYAVVEAGALAGVLR
BIO42458	rplK	gi|24115268|ref|NP_709778.1|	50S ribosomal protein L11	228	142	14922	9.75	9.86	1	1511.86	1	1511.87	-5.22531	52	65	0	122.47	1.6e-11	GLPIPVVITVYADR
BIO41704	yifE	gi|24115061|ref|NP_709571.1|	hypothetical protein SF3840	145	112	13182	6.1	37.49	3	2523.12	1	2523.11	3.80482	90	112	1	40.85	0.0027	RFHTLSGGKPQVEGAEDYTDSDD
										863.465	1	863.469	-3.82179	59	65	0	49.33	0.00071	LFVAVCR
										1362.68	1	1362.66	18.9336	38	49	0	101.46	5.3e-09	HGYAFNELDLGK
BIO26694	yhiR	gi|56480356|ref|NP_709279.2|	hypothetical protein SF3530	46	297	33624	8.8	5.05	1	1659.84	1	1659.84	3.61481	50	64	0	45.82	0.0017	DKPFLYLDTHAGAGR
BIO50481	menB	gi|24113638|ref|NP_708148.1|	naphthoate synthase	181	285	32053	6	15.42	3	1022.5	1	1022.5	-3.32518	182	188	0	34.75	0.021	EIWFLCR
										1750.85	1	1750.84	6.56828	99	113	0	54.27	0.00026	DDSGVHHLNVLDFQR
										2491.16	1	2491.15	2.7698	92	113	1	127.29	8.2e-12	GDYGGYKDDSGVHHLNVLDFQR
BIO37068	flk	gi|24113693|ref|NP_708203.1|	cell division protein	53	331	36624	9.33	3.62	1	1389.71	1	1389.69	14.9674	75	86	0	52.83	0.00034	HFPAAEHNLAQR
BIO43803			novel	54	496	56978	11.09	2.02	1	1260.72	1	1260.71	11.0256	163	172	1	40.28	0.003	KEQLFVELVR	Deamidated (NQ)	novel
										813.438		813.45	-14.752	400	405	0	36.54	0.001	HLFQIR	Carbamyl (N-term)
BIO64946	fruB	gi|24113556|ref|NP_708066.1|	bifunctional fructose-specific PTS IIA/HPr protein	144	376	39722	4.92	6.38	1	2594.31	1	2594.31	1.69602	189	212	0	143.89	1.7e-13	AINEQPLNLGQGIWLSDSAEGNLR
BIO52593	anmK	gi|24113032|ref|NP_707542.1|	anhydro-N-acetylmuramic acid kinase	49	369	39778	5.84	2.71	1	1375.62	1	1375.62	-0.654251	244	253	0	49.01	0.00059	EYFNYGWLER
BIO48988	eno	gi|24114065|ref|NP_708575.1|	phosphopyruvate hydratase	1032	432	45683	5.32	50.87	13	1491.87	1	1491.88	-5.89861	67	82	0	83.64	9.2e-08	AVAAVNGPIAQALIGK
										927.543	1	927.575	-34.9298	334	342	0	64.18	1.4e-05	GIANSILIK
										1733.77	1	1733.76	1.32659	240	254	0	124.13	1.8e-11	DITLAMDCAASEFYK
										1561.83	1	1561.84	-1.92082	312	325	0	96.09	1.4e-08	IQLVGDDLFVTNTK
										2775.27	1	2775.26	5.44094	283	306	0	76.1	9.6e-07	QYPIVSIEDGLDESDWDGFAYQTK
										1604.9	1	1604.88	12.8982	343	357	0	149.65	3.4e-14	FNQIGSLTETLAAIK
										1841.89	1	1841.9	-3.14893	127	143	0	71.29	4.8e-06	GMPLYEHIAELNGTPGK	Oxidation (M)
										2988.4	1	2988.45	-16.5972	201	231	0	87.17	6.7e-08	GMNTAVGDEGGYAPNLGSNAEALAVIAEAVK
										1927.94	1	1927.92	9.02527	267	282	0	119.6	7.3e-11	AFTSEEFTHFLEELTK
										1188.6	1	1188.59	13.0407	361	371	0	108.93	9.7e-10	DAGYTAVISHR
										1247.6	1	1247.61	-2.64506	93	103	0	45.01	0.0025	IMIDLDGTENK
										1270.62	1	1270.61	7.94892	185	195	0	54.12	0.00023	MGSEVFHHLAK	Oxidation (M)
										2855.37	1	2855.35	6.96937	17	46	0	70.69	3e-06	GNPTVEAEVHLEGGFVGMAAAPSGASTGSR
										1254.66	1	1254.62	34.1937	185	195	0	75.49	1.3e-06	MGSEVFHHLAK
										1825.89	1	1825.9	-7.11976	127	143	0	88.04	1.1e-07	GMPLYEHIAELNGTPGK
BIO42623	fumB	gi|24115309|ref|NP_709819.1|	fumarase B, fumarate hydratase class I	133	548	60580	5.88	10.93	4	2504.15	1	2504.14	4.79207	247	268	0	77.46	7.2e-07	LASAHYYDELPTEGNEHGQAFR
										1746.73	1	1746.72	1.603	306	322	0	93.6	1e-08	HGASCPVGMGVSCSADR
										1708.87	1	1708.89	-12.5228	338	351	0	79.79	6.7e-07	LEHNLGQYIPQELR
										920.46	1	920.45	10.321	293	299	0	55.12	0.00026	YFAHDIR
BIO00484	yoaF	gi|24112814|ref|NP_707324.1|	hypothetical protein SF1431	291	84	9165	7.66	16.67	1	1641.82	1	1641.82	4.26357	63	76	0	123.4	3e-11	LPGGETIDEWALWR
BIO86120	yaaA	gi|24111456|ref|NP_705966.1|	hypothetical protein SF0006	77	258	29567	6.86	5.43	1	1700.78	1	1700.77	3.17503	64	77	0	76.87	1.1e-06	FHDWQPDFTPANAR
BIO03673	yleA	gi|24112041|ref|NP_706551.1|	hypothetical protein SF0621	184	474	54003	5.2	3.8	1	2182.08	1	2182.06	8.70738	236	253	0	128.2	8.7e-12	FTTSHPIEFTDDIIEVYR
BIO56189	ybdQ	gi|24111955|ref|NP_706465.1|	hypothetical protein SF0526	732	142	15896	5.89	72.52	7	1835.9	1	1835.9	-0.653629	4	19	0	78.26	9.8e-07	AIIMPVDVFEMELSDK
										1851.96	1	1851.98	-9.01737	115	132	0	181.28	3.9e-17	NPSISTHLLGSNASSVIR
										2113.07	1	2113.05	7.95058	95	114	0	174.69	1.6e-16	DEVNELAEELGADVVVIGSR
										1116.68	1	1116.68	-0.179103	133	142	0	81.14	1.3e-07	HANLPVLVVR
										1646.8	1	1646.81	-2.97545	70	83	0	59.35	8.6e-05	LQTMVSHFTIDPSR	Oxidation (M)
										1708.79	1	1708.79	-2.04823	57	69	1	122.15	3.6e-11	RFEEHLQHEAEER
										1552.7	1	1552.69	3.28462	58	69	0	97.94	7.7e-09	FEEHLQHEAEER
BIO10183	yfiA	gi|24113936|ref|NP_708446.1|	translation inhibitor protein RaiA	146	113	12777	6.2	12.38	1	1705.79	1	1705.8	-4.2209	67	80	0	83.31	2.8e-07	HEDMYTAINELINK	Oxidation (M)
										1689.82	1	1689.8	10.7113	67	80	0	99.94	7.2e-09	HEDMYTAINELINK
BIO61378	rpsM	gi|24114576|ref|NP_709086.1|	30S ribosomal protein S13	196	118	13116	10.78	29.65	3	1427.8	1	1427.81	-7.49398	14	27	0	106	8.6e-10	HAVIALTSIYGVGK
										1459.79	1	1459.75	23.0176	45	57	0	42.26	0.0031	ISELSEGQIDTLR
										933.484	1	933.492	-8.2486	63	70	0	54.67	0.00028	FVVEGDLR
BIO75899	yhbT	gi|56480274|ref|NP_708958.2|	hypothetical protein SF3198	72	182	20580	5.46	6.59	1	1531.81	1	1531.81	-4.04749	39	50	0	55.5	0.00017	QVLEQVLSWQFR
BIO27086	yibO	gi|56480386|ref|NP_709391.2|	phosphoglyceromutase [Shigella flexneri 2a str. 301]	371	562	61810	5.71	22.01	7	1440.77	1	1440.79	-10.8968	140	153	0	94.8	1.6e-08	AFFANPVLAGAVHK
										2297	1	2297.01	-2.43795	291	311	0	141.73	2.3e-13	AEGQPDAAMEDGDALIFMNFR
										1328.62	1	1328.62	0.903196	321	332	0	100.76	4.6e-09	AFVNADFDGFAR
										1624.76	1	1624.77	-6.52398	108	123	0	113.72	3e-10	QMGNSEVGHVNLGAGR
										2514.29	1	2514.29	1.59091	501	524	0	57.93	6.9e-05	DPATGQAHTAHTNLPVPLIYVGDK
										1203.64	1	1203.64	-1.66163	194	203	0	87.18	1.4e-07	IYLHAFLDGR
										2826.41	1	2826.42	-1.41522	251	277	0	48.95	0.00051	AYDLLTLAQGEFQADTAVAGLQAAYAR
BIO50679	ccmH	gi|24113580|ref|NP_708090.1|	subunit of heme lyase	164	350	39178	6.78	7.42	2	1456.69	1	1456.71	-13.1804	218	230	0	104.47	2.1e-09	NPGDIEGWIMLGR
										1481.72	1	1481.7	8.57121	309	321	0	100.58	6e-09	FGEAVAAWEMMLK
BIO37302	nupC	gi|56480099|ref|NP_708259.2|	permease of transport system for 3 nucleosides	406	413	44929	8.43	5.32	1	2429.24	1	2429.25	-2.51107	147	168	0	175.8	1.1e-16	LESFNAVSSLILGQSENFIAYK
BIO28447	rplL	gi|24115271|ref|NP_709781.1|	50S ribosomal protein L7/L12	238	121	12288	4.6	43.79	4	1243.63	1	1243.63	1.12574	110	121	0	93.97	3e-08	ALEEAGAEVEVK
										2014.05	1	2014.04	4.8162	31	52	0	106.23	1.3e-09	FGVSAAAAVAVAAGPVEAAEEK
										1112.58	1	1112.61	-29.3005	86	96	0	65.74	1.5e-05	DLVESAPAALK
										963.535	1	963.528	7.68011	53	60	0	67.3	7.7e-06	TEFDVILK
BIO53293	gapA	gi|56479896|ref|NP_707335.2|	glyceraldehyde-3-phosphate dehydrogenase	639	334	36072	6.36	31.71	6	1674.75	1	1674.75	0.776234	311	324	0	106.23	1.1e-09	LVSWYDNETGYSNK
										2573.32	1	2573.32	3.38085	164	187	0	88.15	6.2e-08	VINDNFGIIEGLMTTVHATTATQK
										1494.84	1	1494.84	-1.87311	236	249	0	138.29	4.3e-13	VPTPNVSVVDLTVR
										1107.67	1	1107.67	1.71532	325	334	0	67.24	2.6e-06	VLDLIAHISK
										2492.24	1	2492.21	14.8864	88	110	0	250.7	3.8e-24	WDEVGVDVVAEATGLFLTDETAR
										2589.29	1	2589.31	-6.44959	164	187	0	65.59	1.2e-05	VINDNFGIIEGLMTTVHATTATQK	Oxidation (M)
										1160.61	1	1160.62	-5.08349	300	310	0	84.87	2.4e-07	AGIALNDNFVK
BIO17407	galT	gi|24111973|ref|NP_706483.1|	galactose-1-phosphate uridylyltransferase	84	348	39944	5.86	8.33	2	1346.7	1	1346.65	39.1342	2	12	0	49.17	0.00079	TQFNPVDHPHR
										2067.95	1	2067.96	-4.83568	43	60	0	83.8	2e-07	QVLPAHDPDCFLCAGNVR
BIO66253	zntB	gi|24113175|ref|NP_707685.1|	zinc transporter	117	327	36933	5.13	5.5	1	1947.94	1	1947.91	13.3476	6	23	0	80.1	6.9e-07	GSDVNVPDAVFAWMLDGR
BIO30681	phoR	gi|24111778|ref|NP_706288.1|	phosphate regulon sensor protein	180	431	49729	9.55	7.88	2	1332.66	1	1332.66	5.17762	206	216	0	55.05	0.00024	NFFANVSHELR
										2424.19	1	2424.18	4.82637	346	368	0	150.39	4.4e-14	VPHGAEFSVEDNGPGIAPEHIPR
BIO29810	djlA	gi|56479591|ref|NP_706011.2|	gi|56479591|ref|NP_706011.2|	199	286	32497	9.58	13.98	2	1531.86	1	1531.86	1.82784	167	180	0	101.76	2.2e-09	AVLYVIAEELGISR
										2756.26	1	2756.19	24.5629	189	214	0	47.71	0.00056	MMQGGAQFGGGYQQQSGGGNWQQAQR
BIO63038	mltA	gi|56480187|ref|NP_708607.2|	murein transglycosylase A	449	398	44492	9.31	19.08	5	2053	1	2053	0.243546	106	122	0	82.74	3.1e-07	LYGNQSNVYNAVQEWLR
										1880.88	1	1880.89	-3.66847	357	373	0	143.37	2.7e-13	GQHFDIYQGIGPEAGHR
										1436.65	1	1436.64	2.15781	266	277	0	109.69	5.4e-10	HWGETHSEAEVR
										2451.29	1	2451.28	2.61088	278	298	0	39.91	0.0035	ELLEQNPSFVFFKPQSFAPVK
										1122.54	1	1122.5	34.6548	374	382	0	46.93	0.0015	AGWYNHYGR
										1479.59	1	1479.65	-37.171	266	277	0	85.42	5.3e-08	HWGETHSEAEVR	Carbamyl (N-term)
										1923.95	1	1923.9	26.8206	357	373	0	85.06	2.1e-07	GQHFDIYQGIGPEAGHR	Carbamyl (N-term)
BIO02280	yaeT	gi|24111612|ref|NP_706122.1|	outer membrane protein assembly factor YaeT	841	810	90611	4.93	27.2	15	2512.29	1	2512.3	-4.33866	611	632	1	57.48	7.8e-05	VTLDTATYVPIDDDHKWVVLGR
										1338.66	1	1338.66	2.16635	65	76	0	78.28	9.3e-07	ALFATGNFEDVR
										2220.99	1	2220.93	28.5016	548	566	0	54.56	0.00015	YLYSMGEHPSTSDQDNSFK	Oxidation (M)
										1113.56	1	1113.56	7.27399	28	36	0	75.98	1.7e-06	DIHFEGLQR
										1758.85	1	1758.82	14.6689	794	808	1	86.51	1.5e-07	YDGDKAEQFQFNIGK
										1527.72	1	1527.72	-3.53468	392	404	0	52.65	0.00033	LGFFETVDTDTQR
										1325.76	1	1325.75	7.31662	37	49	0	45.85	0.00072	VAVGAALLSMPVR	Carbamyl (N-term)
										1470.67	1	1470.69	-12.4431	201	212	0	83.26	2.5e-07	DEVPWWNVVGDR
										1086.56	1	1086.59	-27.8853	80	89	0	49.12	0.00089	DGDTLLVQVK
										2865.34	1	2865.35	-2.16379	463	488	0	44.12	0.0016	NDYQTYAELSVTNPYFTVDGVSLGGR
										1996.86	1	1996.86	-1.15181	645	661	0	66.83	7e-06	EMPFYENFYAGGSSTVR	Carbamyl (N-term)
										2145.04	1	2145.04	-0.885765	508	526	0	137.14	1.1e-12	SYGTDVTLGFPINEYNSLR
										1471.65	1	1471.67	-17.7349	201	212	0	79.09	4.9e-07	DEVPWWNVVGDR	Deamidated (NQ)
										888.398	1	888.413	-16.5464	315	321	0	43.86	0.0019	YGYAYPR
										1519.8	1	1519.8	-1.18437	90	103	0	44.26	0.0024	ERPTIASITFSGNK
										2204.95	1	2204.93	6.44011	548	566	0	133.09	1.4e-12	YLYSMGEHPSTSDQDNSFK
										1598.79	1	1598.78	2.68954	201	213	1	81.38	4.8e-07	DEVPWWNVVGDRK
										1953.86	1	1953.86	0.358266	645	661	0	122.01	2.6e-11	EMPFYENFYAGGSSTVR
BIO38878	yggS	gi|24114206|ref|NP_708716.1|	hypothetical protein SF2941	117	234	25915	6.09	8.54	1	2065.08	1	2065.11	-12.0091	138	157	0	116.85	9.2e-11	SGIQLAELDELAAAVAELPR
BIO19112	ycfF	gi|56479822|ref|NP_707018.2|	purine nucleoside phosphoramidase	144	125	13912	5.95	13.6	1	1980	1	1979.98	8.83846	20	36	0	144.42	2.3e-13	EIPSDIVYQDDLVTAFR
BIO64847	dsbE	gi|24113581|ref|NP_708091.1|	disulfide oxidoreductase	113	185	20910	5.74	14.56	2	1584.81	1	1584.82	-6.94086	167	178	0	75.28	1.9e-06	VWEEEIKPLWEK
										1726.85	1	1726.88	-13.1451	85	99	0	88.65	8.7e-08	AEHQYLNQLSAQGIR
BIO50321	usg	gi|24113691|ref|NP_708201.1|	putative semialdehyde dehydrogenase	174	337	36459	4.38	9.19	2	1362.74	1	1362.73	6.09072	28	39	0	52.87	0.00026	QFPVGEIYALAR
										2254.01	1	2254.01	-0.266192	299	317	0	138.55	5.9e-13	NDYGMPEQVQFWSVADNVR
BIO77457	ygaG	gi|24113989|ref|NP_708499.1|	S-ribosylhomocysteinase	401	171	19589	5.19	36.24	4	2095.01	1	2094.99	5.44154	66	84	0	112.86	2.9e-10	NHLNGNGVEIIDISPMGCR
										1786.87	1	1786.87	1.95874	24	39	0	110.52	5.9e-10	TMNTPHGDAITVFDLR
										1713.81	1	1713.8	3.20924	85	99	0	119.61	6.5e-11	TGFYMSLIGTPDEQR
										1399.71	1	1399.71	2.35763	2	13	0	63	3.4e-05	PLLDSFTVDHTR
										2096.02	1	2095.98	19.275	66	84	0	51.05	0.00043	NHLNGNGVEIIDISPMGCR	Deamidated (NQ)
										1802.86	1	1802.86	-1.38668	24	39	0	95.4	1.9e-08	TMNTPHGDAITVFDLR	Oxidation (M)
BIO32685	hyaC	gi|24112386|ref|NP_706896.1|	hydrogenase 1 b-type cytochrome subunit	179	235	27650	9.36	3.82	1	1157.66	1	1157.66	1.29572	90	98	0	67.5	7.9e-06	ELFIVPVWR
										1200.67	1	1200.67	5.58024	90	98	0	68.99	6e-06	ELFIVPVWR	Carbamyl (N-term)
BIO25882	yhbG	gi|24114490|ref|NP_709000.1|	putative ABC transporter ATP-binding protein YhbG	315	241	26841	5.64	26.96	3	1766.85	1	1766.84	3.0563	118	131	0	119.55	7.1e-11	ANELMEEFHIEHLR
										2911.52	1	2911.53	-4.49935	207	232	1	36.02	0.0072	AYIVSQGHLIAHGTPTEILQDEHVKR
										2755.42	1	2755.43	-4.82683	207	231	0	47.66	0.00055	AYIVSQGHLIAHGTPTEILQDEHVK
										1782.82	1	1782.84	-7.23566	118	131	0	87.21	1e-07	ANELMEEFHIEHLR	Oxidation (M)
BIO13995	hemG	gi|24115144|ref|NP_709654.1|	protoporphyrinogen oxidase	190	181	21268	9.68	11.59	2	1611.73	1	1611.75	-11.4162	59	71	0	92.26	3.1e-08	YGHYHSAFQEFVK
										813.518	1	813.507	12.7842	51	58	0	52.47	0.00013	VVIGASIR
BIO08148	-	gi|24113379|ref|NP_707889.1|	hypothetical protein SF2054	126	238	25789	4.71	7.98	1	2167.09	1	2167.08	4.42992	141	159	0	125.97	1.5e-11	GTDPDHIFEILLEAEVDVR
BIO84803	acrA	gi|56479668|ref|NP_706356.2|	acriflavin resistance protein AcrA precursor	266	409	43520	8.74	7.57	2	1439.8	1	1439.78	11.1128	127	140	0	59.33	4.3e-05	AQAAANIAQLTVNR
										1940.03	1	1940	14.1753	290	306	0	69.3	5.1e-06	AIFPNPDHTLLPGMFVR	Oxidation (M)
										1924.02	1	1924	7.95217	290	306	0	109.24	6e-10	AIFPNPDHTLLPGMFVR
BIO46262	waaL	gi|24114896|ref|NP_709406.1|	UDP-D-galactose:(glucosyl)lipopolysaccharide- alpha-1,3-D-galactosyltransferase	49	335	39747	7.1	2.39	1	1145.52	1	1145.53	-8.38043	159	166	0	48.78	0.00061	DIEWWQNR
BIO63459	stpA	gi|24113973|ref|NP_708483.1|	DNA binding protein, nucleoid-associated	116	134	15338	7.93	14.17	1	1880.91	1	1880.92	-7.28366	67	85	0	116.39	1.5e-10	ADGINPEELLGNSSAAAPR
BIO75664	tldD	gi|24114530|ref|NP_709040.1|	protease TldD	96	481	51446	4.93	4.57	1	2323.19	1	2323.18	5.20838	76	97	0	96.4	1.1e-08	TGFAYADQISLLALEQSAQAAR
BIO67893	fabI	gi|24112687|ref|NP_707197.1|	enoyl-(acyl carrier protein) reductase	51	262	28074	5.58	7.63	2	1412.71	1	1412.69	17.0596	206	217	0	50.84	0.00051	MLAHCEAVTPIR	Oxidation (M)
										858.423	1	858.456	-37.7422	164	171	0	45.34	0.0019	ASLEANVR
BIO06467	pheT	gi|24112891|ref|NP_707401.1|	phenylalanyl-tRNA synthetase subunit beta	62	795	88098	5.14	8.54	5	2317.09	1	2317.08	5.78314	433	452	1	37.36	0.01	LGCEVTEGKDEWQAVAPSWR
										949.485	1	949.502	-17.6935	3	9	0	51.33	0.00052	FSELWLR
										1776.95	1	1776.95	0.562761	730	745	0	61.6	3.2e-05	VGVNQVVGVNLFDVYR
										1828.97	1	1828.98	-6.01428	416	431	0	41.37	0.0035	LIGHHIADEQVTDILR
										1188.57	1	1188.56	13.9665	601	609	0	34.12	0.025	YEEHWNLAK
BIO74233	trmE	gi|24114984|ref|NP_709494.1|	tRNA modification GTPase TrmE	56	454	49276	4.89	2.63	1	1400.78	1	1400.79	-8.63799	156	167	0	55.86	0.00011	VNHLVEALTHLR
BIO12327	yhfK	gi|56480318|ref|NP_709133.2|	hypothetical protein SF3377	48	700	80539	9.1	3.28	2	1385.77	1	1385.74	19.0512	683	693	0	38.74	0.0055	QRPHHGIWLSR
										1486.78	1	1486.79	-7.1967	9	20	0	48.5	0.00079	LIYHPDINYALR
BIO48822	thyA	gi|24114106|ref|NP_708616.1|	thymidylate synthase	50	264	30731	5.62	3.79	1	1309.68	1	1309.68	-0.229064	234	243	1	50.17	0.00055	RKPESIFDYR
BIO36833	nrdB	gi|161485800|ref| NP_708125.3|	ribonucleotide-diphosphate reductase subunit beta	44	453	53220	6.58	1.76	1	1084.51	1	1084.5	7.74552	363	370	0	44.17	0.0016	DWADYLFR
BIO28432	tuf	gi|24115265|ref|NP_709775.1|	elongation factor Tu	1877	394	43427	5.3	59.32	16	1961.03	1	1961.01	6.57823	189	205	0	154.75	1.6e-14	ILELAGFLDSYIPEPER
										1810.8	1	1810.78	8.78072	76	90	0	56.51	9.6e-05	HYAHVDCPGHADYVK	Carbamyl (N-term)
										836.487	1	836.487	-0.239095	118	124	0	60.66	1.8e-05	EHILLGR
										1213.62	1	1213.62	-6.26224	305	314	0	81.53	4.1e-07	FESEVYILSK
										2744.36	1	2744.33	10.6401	91	117	0	87.91	6.5e-08	NMITGAAQMDGAILVVAATDGPMPQTR	Oxidation (M)
										1802.89	1	1802.88	3.54988	60	75	0	128.22	1e-11	GITINTSHVEYDTPTR
										2116.16	1	2116.16	0.850599	206	224	0	166.64	6.2e-16	AIDKPFLLPIEDVFSISGR
										1811.92	1	1811.93	-5.40861	359	374	0	49.42	0.0007	MVVTLIHPIAMDDGLR	2 Oxidation (M)
										800.495	1	800.476	24.8602	383	391	0	65.71	6.2e-06	TVGAGVVAK
										1779.94	1	1779.94	-0.730363	359	374	0	115.73	1.3e-10	MVVTLIHPIAMDDGLR
										2728.33	1	2728.33	-0.879658	91	117	0	107.55	7.4e-10	NMITGAAQMDGAILVVAATDGPMPQTR
										1488.85	1	1488.87	-12.224	125	137	0	93.23	1.2e-08	QVGVPYIIVFLNK
										1963.93	1	1963.95	-12.2203	156	172	0	160.83	5.6e-15	ELLSQYDFPGDDTPIVR
										1794.96	1	1794.95	5.18121	9	25	0	134.37	1.6e-12	TKPHVNVGTIGHVDHGK
										2238.95	1	2238.97	-9.20066	138	155	0	90.33	2.4e-08	CDMVDDEELLELVEMEVR	Oxidation (M)
										1302.79	1	1302.78	8.59703	26	38	0	115.89	2.7e-11	TTLTAAITTVLAK
										1795.95	1	1795.93	11.8601	359	374	0	63.18	2.2e-05	MVVTLIHPIAMDDGLR	Oxidation (M)
										2222.96	1	2222.97	-7.64741	138	155	0	100.84	2.3e-09	CDMVDDEELLELVEMEVR
										1026.58	1	1026.58	1.26634	271	280	0	88.89	4.7e-08	AGENVGVLLR
										1186.53	1	1186.51	16.8561	254	263	0	49.94	0.00041	STCTGVEMFR
BIO45246	fdoG	gi|24115188|ref|NP_709698.1|	formate dehydrogenase-O, major subunit	402	804	89950	6.17	13.78	6	2110.93	1	2110.91	8.43237	102	119	1	110.51	3.2e-10	EDYGFEDGLFTGYDAEKR
										1360.64	1	1360.66	-8.4518	686	695	0	68.2	1e-05	LTEHFHYWTK
										2085.12	1	2085.11	3.83673	427	447	0	111.48	3e-10	GADAPGIALTDGEILSGIFLR
										1416.65	1	1416.7	-38.9637	674	685	1	86.07	1.4e-07	ADKFPYVGTTYR
										3628.77	1	3628.74	7.90908	630	662	0	122.36	1.7e-11	MAEGPFPEHYEPFETPLGTNPLHPNVISNPAAR
										2026.99	1	2026.97	7.44953	85	101	0	86.69	1.3e-07	FNHEYTEAYTNASLIVR
BIO77902	yfhO	gi|56480127|ref|NP_708369.2|	cysteine desulfurase	113	412	46171	6.05	6.06	2	1336.6	1	1336.59	5.38683	234	245	0	45.69	0.0016	IEAQMHGGGHER	Oxidation (M)
										1320.61	1	1320.6	5.67924	234	245	0	43.43	0.0028	IEAQMHGGGHER
										1490.72	1	1490.72	0.603737	51	63	0	112.76	3.4e-10	FGWQAEEAVDIAR
BIO15329	hflC	gi|24115530|ref|NP_710040.1|	FtsH protease regulator HflC	242	334	37626	6.3	20.04	4	1185.57	1	1185.55	17.8821	290	298	0	61.79	3.7e-05	DPDFYAFIR	Carbamyl (N-term)
										2254.18	1	2254.17	1.73012	37	55	1	110.91	3.6e-10	VLRDDDNKPLVYEPGLHFK
										1142.54	1	1142.54	-0.350097	290	298	0	74.24	1.9e-06	DPDFYAFIR
										1885.92	1	1885.92	-1.00747	40	55	0	82.85	3.3e-07	DDDNKPLVYEPGLHFK
										2642.12	1	2642.11	4.31474	302	324	0	64.31	6.8e-06	AYENSFSGNQDVMVMSPDSDFFR
BIO80170	part of zwf		[pseudogene]Similar to Escherichia coli K12 glucose-6-phosphate dehydrogenase gi: 1788158 (492 aa). BLAST with identity of 99% in 492 aa. This CDS contains an in-frame stop codon.	96	245	28273	6.43	11.83	2	1160.57	1	1160.55	20.2491	193	201	1	54.64	0.00026	RDEVEEAWK		sequencing error(zwf)
										2372.13	1	2372.09	17.9167	158	177	0	77.35	9.4e-07	LDLSYSETFNQTHLADAYER
BIO47644	nusA	gi|24114460|ref|NP_708970.1|	transcription elongation factor NusA	120	495	55008	4.53	16.64	6	1377.76	1	1377.73	19.7426	200	210	0	54.72	0.00015	SKPEMLIELFR	Oxidation (M)
										1538.75	1	1538.75	2.07961	348	361	0	69.19	7.8e-06	HQAEAHAAIDTFTK
										1361.73	1	1361.74	-3.52491	200	210	0	69.09	7e-06	SKPEMLIELFR
										2735.21	1	2735.21	2.08394	82	104	0	65.67	8.7e-06	YEDESLNLGDYVEDQIESVTFDR
										1245.69	1	1245.68	5.21802	181	191	0	46.84	0.0011	GVLYSVRPEAR
										1825.97	1	1825.95	6.51714	148	164	0	53.75	0.00023	DNISLDLGNNAEAVILR
										901.493	1	901.487	6.7666	74	81	0	44.09	0.0029	EITLEAAR
BIO16036	aceF	gi|24111559|ref|NP_706069.1|	dihydrolipoamide acetyltransferase	181	626	65878	5.09	8.28	4	1193.58	1	1193.59	-13.2373	428	437	0	53.49	0.00031	TDITELEAFR
										1947.94	1	1947.93	4.15825	314	330	0	86.33	1.6e-07	SEFAENDSYVHATPLIR
										1518.82	1	1518.84	-12.5095	610	622	0	82.62	3.5e-07	FITIINNTLSDIR
										1443.74	1	1443.75	-6.5108	589	600	0	66.72	1.3e-05	LMLPISLSFDHR	Oxidation (M)
										1427.76	1	1427.76	-1.47084	589	600	0	75.21	1.7e-06	LMLPISLSFDHR
BIO16773	secF	gi|56479648|ref|NP_706297.2|	preprotein translocase subunit SecF	321	338	37027	5.33	10.93	2	2264.03	1	2264.04	-1.54591	93	112	0	107.71	8.5e-10	AGFEEPMLQNFGSSHDIMVR
										2280.04	1	2280.03	5.87711	93	112	0	57.37	8.8e-05	AGFEEPMLQNFGSSHDIMVR	Oxidation (M)
										1975.02	1	1975.02	0	246	262	0	131.32	4.2e-12	GTPYEIFNVSLTQTLHR
BIO56000	ybgI	gi|24112012|ref|NP_706522.1|	putative hydrolase-oxidase	114	247	27008	5.07	12.54	2	1822.88	1	1822.85	16.2383	205	220	0	71.24	4.5e-06	EQGLHFYAAGHHATER
										1740.87	1	1740.86	3.79123	153	167	0	48.16	0.001	KPLWCGDTGPEVVQR
BIO53330	yeaO	gi|24112815|ref|NP_707325.1|	hypothetical protein SF1432	119	122	14188	8.72	22.94	2	1494.73	1	1494.73	6.15498	60	72	0	68.37	9.7e-06	AFHGEVVDFATFR
										1750.89	1	1750.91	-9.82345	106	120	0	63.48	2.7e-05	NTTQNHALVLADWLR
BIO00465	yebJ	gi|56479888|ref|NP_707288.2|	hypothetical protein SF1394	139	232	25961	9.66	12.93	2	2289.02	1	2289.01	4.93664	81	100	0	101.45	3.1e-09	VDLDGNPCGELDEQHVEHAR		extended(yebj)
										1174.64	1	1174.63	2.72425	36	45	0	55.04	0.0018	IGIFQDLVDR
BIO87224	mxiD	gi|31983567|ref|NP_858278.1|	outermembrane protein MxiD	54	566	63148	5.54	3.18	1	2012.07	1	2012.07	0.844901	398	415	0	54.44	0.00016	NSSLEHVTYGTLINVIPR
BIO30303	yafS	gi|24111644|ref|NP_706154.1|	hypothetical protein SF0199	46	241	27706	9.91	8.71	1	2457.21	1	2457.18	12.5754	7	27	0	45.69	0.0012	VPQTVVAPDCWGDLPWGELYR
BIO01084	-	gi|24114397|ref|NP_708907.1|	hypothetical protein SF3143	47	133	15637	11.78	9.02	1	1465.71	1	1465.69	7.70965	65	76	1	46.93	0.0015	EWLEATGAYDRR
BIO59854	atpG	gi|24115036|ref|NP_709546.1|	F0F1 ATP synthase subunit gamma	95	287	31671	8.84	13.21	4	913.547	1	913.56	-13.7922	214	221	0	51.61	0.00026	ALLDTLLR
										1107.61	1	1107.59	11.376	76	85	0	75.95	1.2e-06	VGYLVVSTDR
										1449.79	1	1449.77	10.6913	52	64	0	81.46	3.2e-07	VIGHLAHGNLEYK
										928.423	1	928.44	-19.0642	65	71	0	51.53	0.00025	HPYLEDR
BIO39256	dkgA	gi|161485811|ref|NP_708828.3|	2,5-diketo-D-gluconate reductase A	121	275	31146	6.31	9.09	2	1707.87	1	1707.86	3.51316	134	147	0	82.59	3.7e-07	SIGVCNFQIHHLQR
										1410.61	1	1410.66	-30.6949	238	248	0	83.58	2e-07	IAENFDVWDFR
BIO89444	yoaF	gi|24112814|ref|NP_707324.1|	hypothetical protein SF1431	63	269	31482	9.26	4.08	1	1358.8	1	1358.79	5.37242	207	217	0	63.3	9.5e-06	LTFQQILLDIR
BIO74264	yieF	gi|24114974|ref|NP_709484.1|	hypothetical protein SF3747	155	188	20420	5.01	5.95	1	1197.77	1	1197.74	24.9636	5	15	0	86.65	9.1e-09	LQVVTLLGSLR
BIO80824	sodC	gi|56479946|ref|NP_707547.2|	superoxide dismutase precursor (Cu-Zn)	58	190	19877	5.87	7.36	1	1509.8	1	1509.78	7.68322	75	88	0	58.07	7.8e-05	ALPPGEHGFHIHAK
BIO40030	yhdH	gi|24114538|ref|NP_709048.1|	putative dehydrogenase	64	324	34857	5.63	4.62	1	1649.83	1	1649.82	4.06104	56	70	0	64.34	2.6e-05	NFPMIPGIDFAGTVR	Oxidation (M)
BIO64811	ompC	gi|24113600|ref|NP_708110.1|	outer membrane porin protein C	605	373	41377	4.56	33.73	8	1332.55	1	1332.57	-16.9597	103	113	0	65.19	6.6e-06	FQDVGSFDYGR	Carbamyl (N-term)
										1289.55	1	1289.57	-11.7094	103	113	0	88.69	5.1e-08	FQDVGSFDYGR
										2463.08	1	2463.06	8.11996	38	58	1	52.84	0.00016	VDGLHYFSDDKSVDGDQTYMR	Oxidation (M)
										2447.11	1	2447.07	16.9182	38	58	1	126.75	8.9e-12	VDGLHYFSDDKSVDGDQTYMR
										3802.7	1	3802.67	5.89059	63	95	0	110.27	1.5e-10	GETQVTDQLTGYGQWEYQIQGNSAENENNSWTR
										1347.66	1	1347.68	-13.2079	345	355	0	70.09	7.1e-06	INLLDDNQFTR
										1294.6	1	1294.58	11.046	38	48	0	77.56	1.1e-06	VDGLHYFSDDK
										1334.65	1	1334.63	13.1871	219	229	1	69.11	9.2e-06	RTDDQNFGLNR
										2353.1	1	2353.1	-0.509966	250	269	0	182.3	2.6e-17	YDANNIYLAAQYTQTYNATR
										841.457	1	841.477	-23.1735	307	314	0	42.76	0.0022	NLGVINGR
BIO78595	nuoF	gi|24113656|ref|NP_708166.1|	NADH dehydrogenase I subunit F	76	445	49802	6.44	4.49	2	1204.58	1	1204.59	-2.32445	22	30	0	44.95	0.0025	QPVWLDEYR
										1387.68	1	1387.68	2.95458	414	424	1	75.52	2e-06	YFREEFEAGIK
BIO71875	imp	gi|24111500|ref|NP_706010.1|	organic solvent tolerance protein	357	784	89828	4.97	12.47	7	1466.71	1	1466.67	24.409	267	277	1	43.25	0.0033	RGNIMWENEFR	Oxidation (M)
										2585.14	1	2585.16	-6.69205	521	542	0	41.46	0.0021	DQSDIYNYDSSLLQSDYSGLFR
										1294.58	1	1294.58	3.01257	268	277	0	71.06	4.2e-06	GNIMWENEFR
										1450.7	1	1450.68	16.1993	267	277	1	82.49	3.9e-07	RGNIMWENEFR
										1403.75	1	1403.73	10.1159	410	421	0	91.9	4.4e-08	IYGQAVHFVNTR
										1510.71	1	1510.72	-9.00233	603	615	0	99.62	6.5e-09	TGSLVWAGDTYWR
										1858.93	1	1858.93	-3.01248	744	759	0	121.8	4.4e-11	QHAVYDNAIGFNIELR
										1717.74	1	1717.73	6.69489	297	310	1	60.83	3e-05	VYEDEHPNDDSSRR
BIO51348	wzzB	gi|24113412|ref|NP_707922.1|	regulator of length of O-antigen component of lipopolysaccharide chains	344	337	37866	6.04	11.56	3	1263.55	1	1263.59	-28.4903	281	290	0	88.13	6.8e-08	FDDLDIHAYR
										1504.76	1	1504.77	-6.64555	279	290	1	111.35	5e-10	LKFDDLDIHAYR
										2078.06	1	2078.03	11.7419	254	270	0	91.09	4.2e-08	HEATRPLVFSPNYYQTR
BIO32476	msbA	gi|24112322|ref|NP_706832.1|	lipid transporter ATP-binding/permease protein	434	582	64561	8.62	7.03	3	1820.84	1	1820.83	8.29294	1	14	1	62.84	3.1e-05	MHNDKDLSTWQTFR	Carbamyl (N-term)
										2036.92	1	2036.91	1.22735	392	408	0	165.05	1.5e-15	FYDIDEGEILMDGHDLR
										1190.59	1	1190.58	5.03956	560	569	0	76.04	2e-06	GTHNDLLEHR
										1793.83	1	1793.82	9.81149	1	14	1	112.33	3.5e-10	MHNDKDLSTWQTFR	Oxidation (M)
										1777.81	1	1777.82	-6.01861	1	14	1	130.14	6e-12	MHNDKDLSTWQTFR
BIO33124	lolD	gi|24112522|ref|NP_707032.1|	lipoprotein transporter ATP-binding subunit	178	280	31574	9.47	5	1	1588.84	1	1588.82	9.5039	227	240	0	110.32	5.2e-10	NADSIFQLLGELNR
BIO16936	mdlA	gi|24111832|ref|NP_706342.1|	putative multidrug transporter membrane\ATP-binding components	161	590	66114	6	4.06	2	1659.74	1	1659.74	2.77152	552	565	0	95.02	1.5e-08	GNHDELAQQSGWYR
										1259.69	1	1259.67	13.178	507	516	0	55.04	0.00016	TEHQILHNLR
BIO83735	-	gi|24112163|ref|NP_706673.1|	hypothetical protein SF0745	86	332	36421	5.21	13.54	2	1879.81	1	1879.81	-2.07468	119	133	0	85.91	9.4e-08	QAQAAYDYEQNFYNR
										3108.63	1	3108.55	24.899	89	118	1	39.93	0.0024	AGVSVAQAQYDLMLAGYRDEEIAQAAAAVK
BIO40666	pitA	gi|24114764|ref|NP_709274.1|	low-affinity phosphate transport protein	175	499	53561	9.6	10.61	2	2071.04	1	2071.04	2.12454	265	282	0	134.47	2e-12	DAINNVEAYFEQHPALLK
										3682.73	1	3682.75	-7.03278	283	317	0	71.7	1.5e-06	QATGADQLVPAPEAGATQPAEFHCHPSNTINALNR
BIO27881	pldA	gi|24115117|ref|NP_709627.1|	phospholipase A	246	289	33142	5.15	11.07	2	1838.83	1	1838.82	1.41395	116	130	0	95.43	1.4e-08	SWWQLSNSEESSPFR
										2062.96	1	2062.96	-1.79354	131	147	0	129.52	6.6e-12	ETNYEPQLFLGFATDYR
BIO17420	ybgR	gi|24111979|ref|NP_706489.1|	zinc transporter ZitB	238	313	34956	6.39	5.75	1	1995.92	1	1995.89	15.3315	2	19	0	142.93	2.7e-13	AHSHSHTSSHLPEDNNAR
BIO78091	nlpB	gi|56480115|ref|NP_708316.2|	lipoprotein	477	345	36990	5.34	23.44	5	1844.04	1	1844.06	-14.262	80	97	0	51.37	0.00019	ALDIRPPAQPLALVSGAR
										1707.83	1	1707.84	-7.14351	98	113	0	84.54	2.4e-07	TQFTGDTASLLVENGR
										1101.57	1	1101.57	-2.54182	247	255	0	63.92	3e-05	GPFNVVWQR
										1904.94	1	1904.87	40.2653	136	151	0	35.06	0.021	DDAGQTLTTDWVQWNR
										2332.21	1	2332.18	11.0626	324	345	0	204.86	1.4e-19	GHTLTQSQNDALVAVFQAAFSK
BIO30165	frr	gi|24111607|ref|NP_706117.1|	ribosome recycling factor	337	185	20651	6.62	22.69	3	1203.59	1	1203.61	-16.3674	53	63	0	93.55	3.7e-08	QLASVTVEDSR
										2247.18	1	2247.18	1.64651	32	52	0	161.15	3e-15	ASPSLLDGIVVEYYGTPTPLR
										1149.64	1	1149.64	1.21777	100	109	0	76.73	7.5e-07	VPLPPLTEER
BIO01474	rpsR	gi|24115555|ref|NP_710065.1|	30S ribosomal protein S18	113	75	9038	10.6	29.33	2	1239.66	1	1239.65	4.19473	64	73	0	75.66	1.3e-06	YLSLLPYTDR
										1398.69	1	1398.67	14.0133	13	24	0	72.24	3.7e-06	FTAEGVQEIDYK
BIO68777	cbpA	gi|24112413|ref|NP_706923.1|	curved DNA-binding protein CbpA	99	306	34434	6.33	11.42	3	1518.66	1	1518.68	-14.2887	62	72	1	68.4	5.3e-06	RAEYDQMWQHR
										1378.59	1	1378.57	9.35751	63	72	0	39.32	0.0046	AEYDQMWQHR	Oxidation (M)
										1362.59	1	1362.58	12.5497	63	72	0	62.64	2.3e-05	AEYDQMWQHR
										1659.81	1	1659.77	19.8822	48	61	0	54.58	0.00022	EVAEAWEVLSDEQR
BIO72138	mdoB	gi|161485838|ref|NP_710098.3|	phosphoglycerol transferase I	122	763	85725	6.29	7.58	5	1021.56	1	1021.57	-14.879	412	419	0	57.87	8.3e-05	NNLFFVIR
										1567.83	1	1567.82	3.82696	162	174	0	103.89	2.4e-09	LNLVYIYGESLER
										1211.69	1	1211.7	-6.43722	474	483	0	67.21	5.3e-06	TLAWKPDIIR
										1617.77	1	1617.74	17.988	276	289	0	72.76	3.5e-06	SHGFDHLYGSEELK
										1505.7	1	1505.74	-23.7093	642	654	0	62.73	3.3e-05	QFSGISRPESWGR
BIO02804	yajC	gi|24111785|ref|NP_706295.1|	preprotein translocase subunit YajC	80	120	12974	9.35	18.33	2	1285.66	1	1285.66	-1.08893	69	81	0	80.21	6.1e-07	GDEVLTNGGLVGR
										958.531	1	958.549	-18.1524	106	114	0	42.12	0.0038	DFVAAVLPK
BIO41200	dfp	gi|161485864|ref|NP_709418.2|	bifunctional phosphopantothenoylcysteine decarboxylase/phosphopantothenate synthase	70	430	46523	8.78	3.25	1	1610.96	1	1610.92	21.0438	410	423	0	70.06	1.3e-06	ELLGQLLLDEIVTR
BIO18501	lpxK	gi|24112323|ref|NP_706833.1|	tetraacyldisaccharide 4'-kinase	77	328	35826	8.78	4.26	1	1693.99	1	1693.95	21.8424	62	75	0	61.86	9.2e-06	TPVVVWLVEQLQQR
BIO63153	mazG	gi|24114067|ref|NP_708577.1|	hypothetical protein SF2796	112	263	30592	4.67	7.22	1	2051.97	1	2051.97	4.0449	96	114	0	112.11	3.5e-10	HPHVFADSSAENSSEVLAR
BIO42231	cdh	gi|56480482|ref|NP_709723.2|	CDP-diacylglycerol pyrophosphatase	130	315	35905	9.66	6.34	1	2424.21	1	2424.2	6.27011	196	215	0	98.46	6.4e-09	TGHTQNHFHIHISCIRPDVR
BIO63929	guaA	gi|24113836|ref|NP_708346.1|	bifunctional GMP synthase/glutamine amidotransferase protein	97	525	59041	5.24	6.47	3	1716.8	1	1716.84	-22.2502	175	188	0	73.87	2.4e-06	FYGVQFHPEVTHTR
										1164.66	1	1164.63	23.0975	465	473	1	54.94	0.00013	KYDWVVSLR
										1132.63	1	1132.61	10.8598	401	411	0	71.63	3.4e-06	HPFPGPGLGVR
BIO27759	rfe	gi|24115078|ref|NP_709588.1|	UDP-GlcNAc:undecaprenylphosphate GlcNAc-1-phosphate transferase	117	367	41183	10.01	5.44	2	1183.66	1	1183.64	13.3487	278	286	0	57.29	7.8e-05	QHIHHLIMR
										1271.75	1	1271.73	9.1214	30	40	1	43.24	0.0013	KVGLVDKPNFR
										1199.66	1	1199.63	18.4223	278	286	0	50.37	0.00059	QHIHHLIMR	Oxidation (M)
BIO20885	slyB	gi|24113033|ref|NP_707543.1|	putative outer membrane protein	252	155	15649	9.36	15.47	2	1043.55	1	1043.56	-6.7078	109	117	0	64.01	3.1e-05	TQGVELEIR
										1512.84	1	1512.83	9.0559	141	155	0	95.17	1.4e-08	VVLASNGSQVTVSPR
										1555.82	1	1555.83	-10.6695	141	155	0	65.65	1.7e-05	VVLASNGSQVTVSPR	Carbamyl (N-term)
										1513.82	1	1513.81	5.21862	141	155	0	105.85	1.6e-09	VVLASNGSQVTVSPR	Deamidated (NQ)
BIO89224	ipaD	gi|31983586|ref|NP_858259.1|	hypothetical protein CP0126	184	332	36696	5.65	18.96	4	1114.61	1	1114.63	-22.2494	92	101	0	84.52	2.2e-07	SAQLLDILSR
										1515.66	1	1515.66	-3.03498	120	132	0	66.64	9.2e-06	EAELDGDQMISHR	Oxidation (M)
										2016.01	1	2015.99	9.72226	208	225	0	109.62	6.4e-10	DKPLYPANNTVSQEQANK
										2440.2	1	2440.2	1.35235	34	55	0	90.11	4.4e-08	TTTSSHPVSSLTMLNDTLHNIR	Oxidation (M)
										2424.21	1	2424.21	2.14503	34	55	0	107.44	8.1e-10	TTTSSHPVSSLTMLNDTLHNIR
BIO60245	gltS	gi|24114923|ref|NP_709433.1|	glutamate transport protein	105	401	42625	8.65	8.72	2	2706.21	1	2706.29	-28.5631	186	210	0	55.17	9.9e-05	HSTTPNGIPDDQEVPTAFEKPDVGR
										2707.24	1	2707.27	-12.6696	186	210	0	41.33	0.0026	HSTTPNGIPDDQEVPTAFEKPDVGR	Deamidated (NQ)
										1156.7	1	1156.7	4.84137	22	31	1	72.08	1.3e-06	KLVHSVSFLK
BIO00923	rpsP	gi|24113947|ref|NP_708457.1|	30S ribosomal protein S16	157	102	11439	9.97	38.22	3	1563.84	1	1563.85	-8.24886	33	45	1	66.59	1.1e-05	KRPFYQVVVADSR
										1509.78	1	1509.77	7.15341	77	90	0	122.73	3e-11	IAHWVGQGATISDR
										1435.74	1	1435.76	-14.9747	34	45	0	72.98	3.3e-06	RPFYQVVVADSR
BIO64178	cysP	gi|24113767|ref|NP_708277.1|	thiosulfate transporter subunit	115	338	37619	8.44	7.98	2	1280.63	1	1280.63	1.32748	133	142	0	54.2	0.00024	NIHDWNDLVR
										1860.95	1	1860.96	-2.63305	209	225	0	115.01	2e-10	GLGDVLISFESEVNNIR
BIO75504	rplP	gi|24114591|ref|NP_709101.1|	50S ribosomal protein L16	228	136	15213	11.38	21.31	2	1709	1	1708.99	8.77713	67	81	0	103.54	5.7e-10	VFPDKPITEKPLAVR
										1572.83	1	1572.83	-2.09813	87	100	0	53.22	0.00033	GNVEYWVALIQPGK
BIO47253	rpsG	gi|24114605|ref|NP_709115.1|	30S ribosomal protein S7	680	156	17593	10.3	39.8	4	1898.05	1	1898.05	1.89668	79	95	1	76.42	7.9e-07	RVGGSTYQVPVEVRPVR
										1837.93	1	1837.94	-6.47463	37	53	0	175.83	1.6e-16	STAESIVYSALETLAQR
										2258.18	1	2258.18	-0.974236	57	76	0	125.55	1.1e-11	SELEAFEVALENVRPTVEVK
										1880.96	1	1880.95	7.33673	37	53	0	131.06	4.9e-12	STAESIVYSALETLAQR	Carbamyl (N-term)
										843.437	1	843.46	-27.98	103	109	0	48.98	0.00081	WIVEAAR
BIO00594	-	gi|24113074|ref|NP_707584.1|	hypothetical protein SF1715	73	89	10415	6.45	8.98	1	1112.58	1	1112.53	47.1898	78	85	0	60.29	4.9e-05	EEIYFAWR
BIO54729	yccK	gi|161485927|ref|NP_706892.2|	sulfur transfer protein TusE	57	128	14629	8.53	10.15	1	1571.77	1	1571.76	5.47157	71	83	0	56.85	0.00014	DFYLEFNTSPAIR
BIO25805	argG	gi|24114463|ref|NP_708973.1|	argininosuccinate synthase	55	447	50100	5.23	4.25	1	2203.06	1	2203.08	-8.30656	307	325	0	54.57	0.00019	LLTGIHNEDTIEQYHAHGR
BIO79479	galF	gi|56480026|ref|NP_707937.2|	UTP--glucose-1-phosphate uridylyltransferase subunit GalF	250	301	33447	5.45	10.95	2	1589.8	1	1589.81	-6.16426	219	231	0	87.83	1.1e-07	YVLSADIWPELER
										2393.13	1	2393.11	5.26511	65	84	0	148.48	6.7e-14	NAVENHFDTSYELESLLEQR
BIO59634	hemY	gi|24115094|ref|NP_709604.1|	putative protoheme IX biogenesis protein	433	398	45274	8.52	21.34	6	1859.91	1	1859.9	4.08624	225	240	0	77.16	1.3e-06	AMLEQQAWIGLMDQAR
										2081.02	1	2080.96	30.1784	357	373	0	70.08	5.8e-06	QRPDAYDYAWLADALDR	Carbamyl (N-term)
										1267.63	1	1267.63	-0.0788871	374	384	0	49.8	0.00066	LHKPEEAAAMR	Oxidation (M)
										1429.67	1	1429.67	-4.68638	341	352	0	98.71	7.4e-09	HGEWQEASLAFR
										2037.96	1	2037.95	1.66834	357	373	0	94.23	2.1e-08	QRPDAYDYAWLADALDR
										1688.89	1	1688.88	6.86845	200	215	0	65.62	1.5e-05	TGAWSSLLDIIPSMAK
										1251.65	1	1251.64	11.0255	374	384	0	84.96	1.8e-07	LHKPEEAAAMR
										2014.09	1	2014.07	11.5686	323	340	0	74.07	1.5e-06	NVGDRPLLWSTLGQSLMK
BIO16590	gpt	gi|24111728|ref|NP_706238.1|	xanthine phosphoribosyltransferase	79	152	17017	5.52	26.97	2	1944.82	1	1944.84	-7.96981	54	69	0	43.77	0.0012	HVDTVCISSYDHDNQR
										2489.24	1	2489.23	5.46354	77	101	0	78.8	5.9e-07	AEGDGEGFIVIDDLVDTGGTAVAIR
BIO72445	-	gi|161485846|ref|NP_709990.2|	peptidyl-prolyl cis-trans isomerase	255	223	24259	5.02	22.4	4	1224.68	1	1224.67	2.44963	67	77	0	93.31	1.9e-08	HPAVPVDVVHR
										1223.63	1	1223.66	-26.4779	125	136	0	78.22	8.9e-07	VINQGEGAIPAR
										1378.7	1	1378.71	-5.87506	148	160	0	95.41	2e-08	LIDGTVFDSSVAR
										1703.85	1	1703.85	0	188	201	0	102.94	3.6e-09	WELTIPQELAYGER
BIO49070	nlpD	gi|56480176|ref|NP_708547.2|	lipoprotein NlpD	303	379	40181	9.52	6.32	2	2149.96	1	2149.95	6.13968	318	335	0	83.29	2e-07	HNDDYLSAYAHNDTMLVR	Oxidation (M)
										813.473	1	813.45	29.2581	359	364	0	50.64	0.00041	LHFEIR
										2133.95	1	2133.95	-2.24935	318	335	0	172.2	2.4e-16	HNDDYLSAYAHNDTMLVR
BIO01236	grxC	gi|24114879|ref|NP_709389.1|	glutaredoxin 3	90	83	9307	6.05	3.37	1	3092.52	1	3092.43	27.8422	48	75	0	90.29	3.1e-08	SGCTTVPQIFIDAQHIGGCDDLYALDAR
BIO66894	fumA	gi|24113001|ref|NP_707511.1|	fumarase A, fumarate hydratase class I; aerobic isozyme	187	548	60789	6.22	4.37	2	2024.91	1	2024.89	10.6673	252	268	0	114.39	1.8e-10	YYDELPTEGNEHGQAFR
										920.457	1	920.45	6.95312	293	299	0	50.95	0.00069	YFAHDIR
BIO40303	mrcA	gi|56480327|ref|NP_709168.2|	peptidoglycan synthetase	299	858	94634	6.43	1.63	1	1671.82	1	1671.82	2.69168	98	111	0	123.87	2.7e-11	FYEHHGVDPVGIFR
BIO03005	aefA	gi|24111848|ref|NP_706358.1|	potassium efflux protein KefA	213	1120	127437	7.67	2.76	2	1914.99	1	1914.96	11.8018	534	551	1	38.53	0.0077	LASAVGSLRNDSQLNTPK	Carbamyl (N-term); 2 Deamidated (NQ)
										1639.73	1	1639.73	1.95154	615	627	0	95.11	1.5e-08	HFGMPEQQTSHWR
										1656.72	1	1656.71	8.75228	615	627	0	45.2	0.0012	HFGMPEQQTSHWR	Deamidated (NQ); Oxidation (M)
										1655.75	1	1655.73	15.2199	615	627	0	78.06	7.9e-07	HFGMPEQQTSHWR	Oxidation (M)
BIO29696	dnaK	gi|24111463|ref|NP_705973.1|	molecular chaperone DnaK	1536	638	69142	4.83	47.58	18	2623.24	1	2623.24	-1.25799	598	622	0	135.08	1.3e-12	LMEIAQQQHAQQQTAGADASANNAK
										2279.99	1	2280.03	-16.2279	215	235	0	151.46	2.5e-14	TFEVLATNGDTHLGGEDFDSR
										1266.71	1	1266.69	19.4208	236	245	0	79.99	3e-07	LINYLVEEFK
										1205.57	1	1205.58	-7.88003	76	84	1	71.24	5.5e-06	RFQDEEVQR
										2531.25	1	2531.28	-9.79743	271	294	0	88.6	6.7e-08	IELSSAQQTDVNLPYITADATGPK
										2639.26	1	2639.24	7.65373	598	622	0	141.04	3.3e-13	LMEIAQQQHAQQQTAGADASANNAK	Oxidation (M)
										1049.51	1	1049.48	33.5405	77	84	0	46.86	0.0015	FQDEEVQR
										2652.28	1	2652.29	-5.39157	422	445	0	87.81	7.7e-08	HSQVFSTAEDNQSAVTIHVLQGER
										2316.19	1	2316.18	4.70602	4	25	0	138.41	6.7e-13	IIGIDLGTTNSCVAIMDGTIPR
										1484.8	1	1484.82	-15.2881	303	315	1	78.19	8.2e-07	AKLESLVEDLVNR
										1597.82	1	1597.82	-2.25307	453	467	0	143.82	2.5e-13	SLGQFNLDGINPAPR
										2332.18	1	2332.18	3.30164	4	25	0	76.71	9.9e-07	IIGIDLGTTNSCVAIMDGTIPR	Oxidation (M)
										2440.31	1	2440.28	13.646	322	345	0	237.26	5.3e-23	VALQDAGLSVSDIDDVILVGGQTR
										1148.63	1	1148.62	10.9697	528	536	1	80.42	4.5e-07	KFEELVQTR
										1285.67	1	1285.69	-10.3447	305	315	0	86.64	1.3e-07	LESLVEDLVNR
										2768.37	1	2768.36	0.686326	189	214	0	67.71	6.4e-06	TIAVYDLGGGTFDISIIEIDEVDGEK
										2868.38	1	2868.38	0.0697257	126	151	0	83.14	1.8e-07	TAEDYLGEPVTEAVITVPAYFNDAQR
										1394.78	1	1394.78	-1.29053	236	246	1	73.27	1.5e-06	LINYLVEEFKK
										1277.63	1	1277.61	13.5409	537	547	0	52.06	0.00047	NQGDHLLHSTR	Deamidated (NQ)
										1530.85	1	1530.85	0.718555	563	577	0	153.28	1.8e-14	TAIESALTALETALK
BIO44676	proP	gi|56480513|ref|NP_709830.2|	proline/glycine betaine transporter	114	511	56363	8.68	7.04	2	2447.21	1	2447.18	12.259	230	250	1	52.37	0.00029	HALEETPAFQQHVDKLEQGDR
										1748.87	1	1748.85	12.4082	230	244	0	114.38	2.4e-10	HALEETPAFQQHVDK
BIO48643	pepP	gi|24114161|ref|NP_708671.1|	proline aminopeptidase P II	102	512	58466	7.76	4.48	2	1540.7	1	1540.7	0.0649055	139	151	0	82.11	2.9e-07	SDDTHNHSVLFNR
										1206.59	1	1206.6	-14.9179	154	163	0	64.27	3.2e-05	DLTAEIWFGR
BIO55949	pgm	gi|56479697|ref|NP_706536.2|	phosphoglucomutase	161	563	60612	5.6	11	3	3721.94	1	3721.91	9.16197	24	58	0	79.97	1.7e-07	AGQPAQQSDLINVAQLTAQYYVLKPEAGNAEHAVK
										1538.68	1	1538.68	0.97486	534	545	0	99.9	4.7e-09	IYCESFLGEEHR
										1800.81	1	1800.8	10.773	312	326	1	65.06	1.5e-05	DKFDLAFANDPDYDR
BIO74800	dppB	gi|24114812|ref|NP_709322.1|	dipeptide transporter permease DppB	49	339	37557	8.76	2.94	1	1270.68	1	1270.67	7.31897	86	95	0	49.4	0.00068	IPVWEEFVPR
BIO46795	yhiI	gi|24114745|ref|NP_709255.1|	hypothetical protein SF3503	56	355	38749	6.41	2.25	1	884.529	1	884.533	-5.20048	88	95	0	56.24	8.2e-05	LEAIAQIK
BIO12619	yhhA	gi|24114708|ref|NP_709218.1|	hypothetical protein SF3465	122	146	16613	10.89	1.37	1	2421.21	1	2421.17	13.3819	60	79	0	122.32	3e-11	TQTQLQQQHLENQINNNSQR
BIO02198	fhuA	gi|24111588|ref|NP_706098.1|	ferrichrome outer membrane transporter	197	747	82373	5.47	6.54	3	2063.92	1	2063.9	5.42661	314	330	0	52.64	0.00023	MVGYSFDHEFNDTFTVR
										1649.83	1	1649.82	4.36411	246	259	0	86.54	1.6e-07	YAIAPAFTWRPDDK
										2007.99	1	2007.97	10.3089	398	415	0	96.33	1.5e-08	FATGDIDHTLLTGVDFMR
BIO59850	atpB	gi|24115041|ref|NP_709551.1|	ATP synthase subunit A	119	271	30310	6.36	8.48	1	2679.27	1	2679.27	-0.0746472	2	24	0	46.61	0.00098	ASENMTPQDYIGHHLNNLQLDLR	Deamidated (NQ)
										2694.3	1	2694.28	5.08484	2	24	0	40.31	0.0041	ASENMTPQDYIGHHLNNLQLDLR	Oxidation (M)
										2678.29	1	2678.29	0.597397	2	24	0	42.24	0.0029	ASENMTPQDYIGHHLNNLQLDLR
BIO00267	ycaR	gi|24112325|ref|NP_706835.1|	hypothetical protein SF0913	70	60	7022	4.91	15	1	1057.58	1	1057.59	-8.41534	31	39	0	58.69	7.9e-05	LDNLAFPLR
BIO45127	ftsN	gi|24115227|ref|NP_709737.1|	essential cell division protein	613	319	35867	10.17	10.97	1	3771.95	1	3771.93	6.41582	197	231	0	185.54	4.7e-18	QSKPASTQQPYQDLLQTPAHTTAQSKPQQAAPVAR
										3772.95	1	3772.91	10.9199	197	231	0	188.02	2.8e-18	QSKPASTQQPYQDLLQTPAHTTAQSKPQQAAPVAR	Deamidated (NQ)
BIO10581	barA	gi|24114070|ref|NP_708580.1|	hybrid sensory histidine kinase BarA	86	918	103043	5.44	3.38	3	877.532	1	877.55	-19.9419	777	783	0	43.5	0.00062	LHNLLLR
										1500.77	1	1500.76	5.73042	729	740	0	37.79	0.011	ACELIHQLPHQR
										1464.76	1	1464.75	1.97985	642	653	0	71.92	4.2e-06	LLPALTEFCHHK
BIO76830	epd	gi|56480208|ref|NP_708687.2|	erythrose 4-phosphate dehydrogenase	49	367	40904	8.24	3.81	1	1766.78	1	1766.78	-3.9054	340	353	0	49	0.00054	TLVWCDNEWGFANR
BIO69150	pflA	gi|56479766|ref|NP_706820.2|	pyruvate formate lyase-activating enzyme 1	95	255	29595	6.18	12.54	2	1816.8	1	1816.8	-1.15588	177	192	0	84.71	1.5e-07	YVVVPGWSDDDDSAHR
										1730.8	1	1730.8	-0.17333	16	31	0	48.67	0.00081	IHSFESCGTVDGPGIR
BIO45245	fdoG	gi|24115188|ref|NP_709698.1|	formate dehydrogenase-O, major subunit	197	195	21697	8.93	24.61	4	1593.72	1	1593.72	-0.439224	121	132	0	92.2	3.1e-08	WQQISWEEAFDR
										951.526	1	951.518	8.19743	108	114	1	41.02	0.0027	LKFPEYR
										1386.67	1	1386.69	-11.394	95	107	0	45.59	0.0019	GAGLVDFIHSESR
										1802.88	1	1802.87	3.05069	73	88	0	64.47	2.4e-05	ASIFHIEGDPDHPVNR
BIO30170	cdsA	gi|161485781|ref|NP_706120.3|	CDP-diglyceride synthase	100	285	31643	9.23	5.26	1	1542.8	1	1542.79	5.25023	249	263	0	85.72	1.7e-07	DSGHLIPGHGGILDR
BIO04810	hyaA	gi|56479785|ref|NP_706894.2|	hydrogenase-1 small subunit	264	381	42486	6.17	14.42	3	2186.98	1	2186.96	12.3002	363	381	1	53.38	0.00019	HNQQPTETEHQPGNEDKQA
										2035.85	1	2035.87	-7.71171	248	265	0	150.15	2.3e-14	AHFDAGEFVQSWDDDAAR
										2143.99	1	2143.96	13.9928	362	379	1	82.67	2.5e-07	RHNQQPTETEHQPGNEDK
BIO76407	hybD	gi|24114301|ref|NP_708811.1|	hydrogenase 2 maturation endopeptidase	59	187	20301	5.04	8.56	1	1688.96	1	1688.96	2.66437	113	128	0	59.14	2.7e-05	ISPHQLGLADVLSALR
BIO60740	yhjG	gi|56480363|ref|NP_709302.2|	hypothetical protein SF3556	53	691	75211	9.06	5.49	2	2484.21	1	2484.24	-9.33889	458	481	1	35.28	0.014	FGMAGGSIAANIHLEGDKKPMQGR
										1725.77	1	1725.77	0.579453	410	423	1	43.24	0.0025	FETDKWDVMDADVR
BIO07038	cfa	gi|24113051|ref|NP_707561.1|	cyclopropane fatty acyl phospholipid synthase	89	382	44336	5.95	9.42	3	1389.73	1	1389.72	8.13116	82	93	0	59.25	7.2e-05	AGLENQLPHHFK
										1464.66	1	1464.66	-1.6386	118	129	0	68.79	7.3e-06	EHYDLGNDLFSR
										1404.75	1	1404.76	-7.11865	212	223	0	79.49	6.6e-07	GLDVTILLQDYR
BIO34586	-	gi|24112962|ref|NP_707472.1|	hypothetical protein SF1593	188	113	13106	9.15	27.42	2	2308.05	1	2308.05	-0.606572	83	101	1	142.59	2.4e-13	DKCEQSANINAYWEPNTLR
										1436.63	1	1436.63	0.904894	71	82	1	117.38	8.1e-11	EWDKADAAFDNR
BIO83591	yliJ	gi|24112204|ref|NP_706714.1|	putative transferase	45	210	23998	5.05	9.05	1	2198.22	1	2198.22	1.81965	18	36	0	45.49	0.00063	VLLTLEELELPYEQILAGR
BIO62707	yggE	gi|24114172|ref|NP_708682.1|	hypothetical protein SF2907	124	246	26587	6.12	7.72	1	2075.01	1	2075.03	-7.95169	160	178	0	124.3	2.1e-11	AAIDNAIHQAQELANGFHR
BIO68424	mfd	gi|56479827|ref|NP_707029.2|	transcription-repair coupling factor	86	1169	132697	5.76	2.82	2	2174.16	1	2174.17	-7.03717	494	513	0	46.59	0.00088	NLAELHIGQPVVHLEHGVGR
										1504.79	1	1504.79	2.12654	909	921	0	71.52	4e-06	ADHFGLAQLHQLR
BIO00925	smpA	gi|56480154|ref|NP_708464.2|	small membrane protein A	193	113	12408	8.71	17.7	1	2266.13	1	2266.12	4.28044	26	45	0	84.66	2e-07	VVYRPDINQGNYLTANDVSK	Deamidated (NQ)	extended(smpA)
										2265.13	1	2265.14	-4.67962	26	45	0	106.64	1.3e-09	VVYRPDINQGNYLTANDVSK
BIO37465	tktB	gi|56480111|ref|NP_708304.2|	transketolase	70	688	75786	5.92	6.25	3	1159.54	1	1159.54	0.776169	309	317	0	70.48	5.1e-06	EIYHAWDAR
										1671.74	1	1671.74	2.09363	67	79	1	34.58	0.016	HNPTDPTWYDRDR
										2527.24	1	2527.2	13.8097	225	245	0	49.57	0.00049	FEAYHWHVIHEIDGHDPQAVK
BIO13296	yicC	gi|24114913|ref|NP_709423.1|	hypothetical protein SF3683	107	287	33195	5.16	3.83	1	1407.71	1	1407.71	2.77046	172	182	0	71.05	5.5e-06	AHMPEILQWQR
BIO30562	proB	gi|56479642|ref|NP_706244.2|	gamma-glutamyl kinase	123	396	42738	6.4	6.06	1	2631.35	1	2631.32	11.9712	367	390	0	85.01	1.2e-07	IAGHHSQEIDAILGYEYGPVAVHR
BIO27893	metE	gi|24115125|ref|NP_709635.1|	5-methyltetrahydropteroyltriglutamate--homocysteine methyltransferase	45	753	85110	5.61	2.52	2	1010.51	1	1010.53	-27.0154	353	360	0	36.7	0.013	CHELALLR
										1267.7	1	1267.7	-4.65408	2	12	0	44.68	0.0014	TILNHTLGFPR
BIO56093	tolQ	gi|24111987|ref|NP_706497.1|	colicin uptake protein TolQ	279	230	25549	6.59	11.3	2	1093.56	1	1093.56	0.548669	56	64	0	57.3	0.00014	FWSGIELSR
										2012.97	1	2012.95	12.3202	48	64	1	142.01	3.7e-13	EAEAFEDKFWSGIELSR
BIO02911	clpP	gi|56479658|ref|NP_706331.2|	ATP-dependent Clp protease proteolytic subunit	400	246	27719	5.28	17.03	2	2449.22	1	2449.22	0.449123	172	193	0	120.68	4e-11	VMIHQPLGGYQGQATDIEIHAR	Oxidation (M)
										2433.23	1	2433.22	1.31513	172	193	0	155.84	1.4e-14	VMIHQPLGGYQGQATDIEIHAR
										2216.16	1	2216.15	6.45264	226	245	0	152.57	2.3e-14	FLSAPEAVEYGLVDSILTHR
BIO44259	mgtA	gi|56480559|ref|NP_709959.2|	magnesium-transporting ATPase MgtA	81	898	99953	5.63	1.89	1	1979.97	1	1979.96	7.62643	452	468	0	80.84	5.5e-07	MSVVVAENTEHHQLVCK
BIO69528	rimO	gi|24112201|ref|NP_706711.1|	hypothetical protein SF0785	103	441	50063	5.36	2.95	1	1575.71	1	1575.7	7.93301	428	440	0	102.71	2.8e-09	VEHADEYDLWGSR
BIO50342	purF	gi|24113684|ref|NP_708194.1|	amidophosphoribosyltransferase	54	505	56852	5.33	3.56	1	1986	1	1986	0.906346	145	162	0	54.32	0.00022	HYPLEADNIFAAIAATNR
BIO47291	rpoA	gi|24114573|ref|NP_709083.1|	DNA-directed RNA polymerase subunit alpha	431	329	36717	4.98	30.36	8	1436.7	1	1436.7	1.87931	159	170	0	52.66	0.00036	IHSEEDERPIGR
										1043.57	1	1043.59	-11.3072	96	104	0	46.28	0.0017	DEVILTLNK
										1391.73	1	1391.72	6.61051	1	12	0	68.37	8.7e-06	MQGSVTEFLKPR
										1420.71	1	1420.7	6.54606	171	182	0	80.22	6.7e-07	LLVDACYSPVER
										1758.96	1	1758.95	4.20705	220	235	0	162.35	2.3e-15	AATILAEQLEAFVDLR
										1141.62	1	1141.6	14.8914	34	44	0	36.76	0.011	GFGHTLGNALR
										1483.78	1	1483.78	0.60656	272	284	0	104.54	2.1e-09	AEAIHYIGDLVQR
										1724.97	1	1724.96	6.72481	72	86	0	108.24	4.1e-10	EGVQEDILEILLNLK
BIO01110	rpmA	gi|24114474|ref|NP_708984.1|	50S ribosomal protein L27	258	85	9176	10.59	29.41	2	1187.55	1	1187.53	22.5679	45	55	0	55.61	0.00015	FHAGANVGCGR	Carbamyl (N-term)
										1144.52	1	1144.52	0.174746	45	55	0	90.46	4.1e-08	FHAGANVGCGR
										1403.76	1	1403.78	-13.9623	26	39	0	107.93	9.7e-10	FGGESVLAGSIIVR
BIO70227	sucA	gi|24111998|ref|NP_706508.1|	alpha-ketoglutarate decarboxylase	85	933	105551	6.08	2.25	1	2358.21	1	2358.17	16.1142	43	63	0	84.67	1.7e-07	STFQQLPGTGVKPDQFHSQTR
BIO88130	virK	gi|31983528|ref|NP_858370.1|	hypothetical protein CP0237	267	316	37206	9.4	9.48	3	1062.61	1	1062.61	0.188216	74	81	0	37.73	0.0057	IHRPYLHK
										1576.83	1	1576.82	5.70767	289	301	0	94.1	2.3e-08	YALLDYIHETAIR
										1619.84	1	1619.83	5.4944	289	301	0	59.13	8.5e-05	YALLDYIHETAIR	Carbamyl (N-term)
										1177.59	1	1177.59	3.82137	89	97	0	60.16	7.4e-05	GQYILEHYR
BIO00418	pspB	gi|24112704|ref|NP_707214.1|	phage shock protein B	100	74	8786	6.73	21.62	1	1890.95	1	1890.96	-4.38931	57	72	0	77.25	1.2e-06	IQALESILDAEHPNWR
BIO39961	yhcB	gi|56480293|ref|NP_709030.2|	cytochrome d ubiquinol oxidase subunit III	272	134	15198	5.65	47.01	5	1962.95	1	1962.94	3.7189	45	60	1	105.43	1.8e-09	AELDEYREELVSHFAR
										2005.94	1	2005.95	-3.93828	45	60	1	72.69	3.5e-06	AELDEYREELVSHFAR	Carbamyl (N-term)
										1086.55	1	1086.55	1.74866	52	60	0	66.33	1.6e-05	EELVSHFAR
										1803.93	1	1803.9	18.3491	82	98	0	120.33	5.5e-11	SSSSLLPELSAEANPFR
										1520.7	1	1520.69	2.36734	61	73	0	64.69	2e-05	SAELLDTMAHDYR
										1017.5	1	1017.51	-7.37096	74	81	0	53.16	0.00037	QLYQHMAK
BIO59392	glnA	gi|24115158|ref|NP_709668.1|	glutamine synthetase	118	469	52099	5.26	11.07	3	2585.34	1	2585.27	27.618	118	140	0	47.29	0.00069	STGIADTVLFGPEPEFFLFDDIR
										2309.11	1	2309.11	1.47243	29	48	0	80.53	4.9e-07	EQHVTIPAHQVNAEFFEEGK
										1093.6	1	1093.58	17.9228	241	249	0	55.49	0.00012	YVVHNVAHR
BIO50388	-	gi|24113666|ref|NP_708176.1|	hypothetical protein SF2370	236	170	20307	5.74	18.22	3	1282.6	1	1282.61	-1.63729	146	155	0	48.02	0.00086	MLNVWHACPR
										1298.61	1	1298.6	3.31126	146	155	0	63.45	2.2e-05	MLNVWHACPR	Oxidation (M)
										1396.68	1	1396.7	-10.2384	96	108	0	115.09	2e-10	VTFLGFDAATEAR
										950.477	1	950.464	13.7827	115	122	0	57.07	0.00013	FMVNVEGR
BIO19658	yciD	gi|24112655|ref|NP_707165.1|	outer membrane protein W	657	212	22913	6.03	8.02	1	1819.88	1	1819.89	-1.86825	151	167	0	175.14	2e-16	DSWGAAGQVGVDYLINR
BIO26379	yhgF	gi|56480331|ref|NP_709180.2|	hypothetical protein SF3426	61	773	85350	5.85	4.39	2	1935.93	1	1935.89	20.1975	207	222	0	40.81	0.005	DYFDHHEPLSTVPSHR
										2239.12	1	2239.06	28.7175	205	222	1	60.64	4.2e-05	FRDYFDHHEPLSTVPSHR
BIO01109	yhbY	gi|24114469|ref|NP_708979.1|	RNA-binding protein YhbY	78	97	10834	9.41	9.27	1	1012.61	1	1012.63	-18.5656	60	68	0	78.4	3.8e-07	TLIVEAIVR
BIO00677	-	gi|24113217|ref|NP_707727.1|	hypothetical bacteriophage protein	49	82	9464	5.37	12.2	1	1234.66	1	1234.66	7.0465	34	43	1	48.69	0.00072	RYDDVEVIVK
BIO34345	rplT	gi|24112888|ref|NP_707398.1|	50S ribosomal protein L20	210	118	13519	11.47	15.25	2	874.504	1	874.528	-26.8717	34	41	0	72.73	2.5e-06	VAFQAVIK
										1103.6	1	1103.62	-24.1931	94	103	0	94.81	2e-08	ILADIAVFDK
										1146.63	1	1146.63	4.2734	94	103	0	77.41	9.3e-07	ILADIAVFDK	Carbamyl (N-term)
BIO17414	gpmA	gi|56479689|ref|NP_706486.2|	phosphoglyceromutase	178	255	29160	6.38	14.11	3	1499.81	1	1499.81	-4.40055	166	177	0	79.7	5.7e-07	VIPYWNETILPR
										1099.57	1	1099.58	-3.27399	96	105	0	75.5	1.8e-06	HYGALQGLNK
										1569.86	1	1569.86	0.509599	152	165	0	114.15	1.5e-10	ELPLTESLALTIDR
BIO45814	glmS	gi|24115032|ref|NP_709542.1|	D-fructose-6-phosphate amidotransferase	363	609	67053	5.56	29.82	10	992.532	1	992.54	-8.86614	166	174	0	62.28	3.6e-05	HPDTLLAAR
										1651.87	1	1651.85	12.7131	204	217	0	131.58	4e-12	FIFLEEGDIAEITR
										2168.12	1	2168.1	6.87237	455	473	1	75.9	1.2e-06	IEALAEDFSDKHHALFLGR
										2423.23	1	2423.21	6.52027	52	74	0	130.95	3.5e-12	VQMLAQAAEEHPLHGGTGIAHTR
										949.524	1	949.525	-0.737211	466	473	0	52.01	0.00032	HHALFLGR
										2104.08	1	2104.1	-7.60421	365	384	0	55.61	0.00015	ELGYLGSLAICNVPGSSLVR
										2439.23	1	2439.21	9.71627	52	74	0	76.42	1e-06	VQMLAQAAEEHPLHGGTGIAHTR	Oxidation (M)
										3911.91	1	3911.92	-2.42847	75	109	0	51.55	0.00015	WATHGEPSEANAHPHVSEHIVVVHNGIIENHEPLR
										2127.14	1	2127.11	17.2535	425	444	0	147.01	6.8e-14	GLDASIEHDIVHGLQALPSR
										1226.68	1	1226.69	-4.97274	12	22	0	84.02	1.8e-07	DVAEILLEGLR
BIO46313	cysE	gi|24114876|ref|NP_709386.1|	serine acetyltransferase	69	273	29469	6.05	3.3	1	1061.55	1	1061.54	4.71014	107	115	0	69.31	9.4e-06	GFHALQAYR
BIO12953	yhjU	gi|24114804|ref|NP_709314.1|	hypothetical protein SF3570	67	559	62162	6.11	8.23	2	2317.11	1	2317.11	-0.474729	386	406	0	46.88	0.0012	SATFYNTLPLHDGNHYPGVSK
										2629.45	1	2629.42	8.44292	479	503	0	39.09	0.0023	APHQGAPIVIDQPSSFLAISDLVVR
BIO00283	-	gi|56479784|ref|NP_706891.2|	hypothetical protein SF0969	52	163	18481	10.35	9.81	1	1819.91	1	1819.89	13.2975	146	161	0	51.5	0.00047	VLSEPHHPSGELTDFR
BIO61366	rpsN	gi|24114585|ref|NP_709095.1|	30S ribosomal protein S14	70	101	11630	11.16	28.71	2	2115.07	1	2115.06	2.6004	29	47	1	69.92	5e-06	AIISDVNASDEDRWNAVLK
										1167.6	1	1167.63	-25.008	66	75	0	52.06	0.00033	QTGRPHGFLR
BIO67987	yciE	gi|24112656|ref|NP_707166.1|	hypothetical protein SF1260	49	168	19070	5.03	5.36	1	1267.62	1	1267.61	8.9933	4	12	0	48.84	0.00085	IEHYHDWLR
BIO65872	yecA	gi|24113288|ref|NP_707798.1|	hypothetical protein SF1954	151	221	25308	4.52	6.79	1	1834.98	1	1834.93	30.0285	90	104	0	103.05	2.3e-09	LNEFPEQFEPLFGLR
BIO13227	rfaC	gi|56480389|ref|NP_709401.2|	ADP-heptose:LPS heptosyl transferase I	112	330	36801	7.85	5.75	2	1533.7	1	1533.67	16.4963	190	200	1	91.02	4.4e-08	DDKHWPEEHWR
										1175.53	1	1175.53	5.01903	193	200	0	48.26	0.00085	HWPEEHWR
BIO13512	gyrB	gi|56480411|ref|NP_709501.2|	DNA gyrase subunit B	172	805	90292	5.73	10.93	5	2042	1	2041.99	6.2684	491	508	0	66.52	1.4e-05	YHSIIIMTDADVDGSHIR
										2028	1	2028.01	-2.51478	650	666	0	111.43	4.4e-10	FDVHTNAEQNLFEPIVR
										2421.11	1	2421.09	7.43468	669	689	0	109.92	4.7e-10	THGVDTDYPLDHEFITGGEYR
										2058	1	2057.98	7.28869	491	508	0	86.98	1.2e-07	YHSIIIMTDADVDGSHIR	Oxidation (M)
										2076.08	1	2076.07	2.89007	462	481	0	90.83	4.1e-08	MLSSQEVATLITALGCGIGR
										1320.7	1	1320.7	-2.87725	194	205	0	64.63	2e-05	ELSFLNSGVSIR
BIO77089	ptr	gi|24114102|ref|NP_708612.1|	protease III	52	962	107760	5.78	1.46	1	1484.71	1	1484.66	32.7348	113	126	0	52.5	0.00038	MHGGSHNASTAPYR
BIO60346	htrL	gi|24114888|ref|NP_709398.1|	hypothetical protein SF3658	62	290	34242	9.71	3.79	1	1410.66	1	1410.65	12.9728	37	47	0	62.04	4.1e-05	SVDVYFSYFER
BIO29932	mraY	gi|24111532|ref|NP_706042.1|	phospho-N-acetylmuramoyl-pentapeptide-transferase	71	360	39963	9.65	3.06	1	1374.69	1	1374.69	2.54603	321	331	0	45.81	0.002	MAPIHHHYELK
										1390.69	1	1390.68	4.31443	321	331	0	56.09	0.00017	MAPIHHHYELK	Oxidation (M)
BIO62671	tktA	gi|56480212|ref|NP_708699.2|	transketolase	258	673	73490	5.59	8.9	4	1320.61	1	1320.6	13.9331	57	67	0	93.3	3e-08	HNPQNPSWADR
										1761.84	1	1761.84	0.681105	405	420	0	104.48	2.6e-09	AINEDAAGNYIHYGVR
										1987.99	1	1987.97	10.9157	265	284	0	135.28	1.9e-12	AGTHDSHGAPLGDAEIALTR
										1591.73	1	1591.72	5.2773	57	69	1	30.07	0.058	HNPQNPSWADRDR
BIO75496	rpsJ	gi|24114599|ref|NP_709109.1|	30S ribosomal protein S10	69	103	11728	9.68	10.7	1	1253.73	1	1253.71	9.57157	49	59	0	68.63	3.2e-06	FTVLISPHVNK
BIO31683	mrdB	gi|24112066|ref|NP_706576.1|	cell wall shape-determining protein	114	370	40563	9.34	6.48	2	1896.95	1	1896.95	0.527163	244	259	0	106.18	1.4e-09	GWLHGTQSQLEFLPER
										970.553	1	970.56	-7.62446	102	109	0	44.47	0.0017	WLDLGIVR
BIO47281	rplO	gi|24114579|ref|NP_709089.1|	50S ribosomal protein L15	159	144	14957	11.18	30.56	4	1453.84	1	1453.85	-8.25394	110	123	0	99.91	2.3e-09	VILAGEVTTPVTVR
										829.437	1	829.466	-34.3595	71	78	0	52.56	0.00046	AAITAEVR
										1386.79	1	1386.79	0	97	109	0	48.75	0.00049	AANIIGIQIEFAK
										957.526	1	957.561	-36.1335	70	78	1	75.35	1.9e-06	KAAITAEVR
BIO63567	tyrA	gi|24113939|ref|NP_708449.1|	bifunctional chorismate mutase/prephenate dehydrogenase	75	373	42158	5.91	3.22	1	1534.74	1	1534.73	8.2099	345	356	1	75.46	2.1e-06	KVEHWFGDYAQR
BIO30805	clpX	gi|24111822|ref|NP_706332.1|	ATP-dependent protease ATP-binding subunit	214	424	46726	5.24	9.43	3	1940.96	1	1940.96	0.721291	336	351	0	87.79	1e-07	QYQALFNLEGVDLEFR
										1683.85	1	1683.86	-5.34487	229	242	1	98.54	9e-09	KHPQQEFLQVDTSK
										1147.65	1	1147.64	6.97083	298	307	0	84.5	1.5e-07	FGLIPEFIGR
BIO09571	crr	gi|24113762|ref|NP_708272.1|	glucose-specific PTS system component	282	169	18240	4.73	17.74	2	1413.8	1	1413.78	9.54885	153	166	0	129.77	4.1e-12	LSGSVTVGETPVIR
										1815.93	1	1815.95	-12.9959	116	131	0	62.16	4e-05	VGDTVIEFDLPLLEEK
BIO89777	virA	gi|56404024|ref|NP_858314.2|	VirA, secreted by the Mxi-Spa secretion machinery, function unknown	410	412	46588	6.02	14.06	3	1667.72	1	1667.72	0.659583	188	200	0	85.78	9.4e-08	DTDFNSVWHDIYR	Deamidated (NQ)
										1744.86	1	1744.82	25.3321	86	101	0	146.6	1.5e-13	MDGEFAHANIDGISIR
										1709.71	1	1709.74	-18.3653	188	200	0	86.38	5.7e-08	DTDFNSVWHDIYR	Carbamyl (N-term)
										1666.74	1	1666.74	2.3999	188	200	0	120.07	4.4e-11	DTDFNSVWHDIYR
										1760.85	1	1760.82	18.1166	86	101	0	61.72	4.7e-05	MDGEFAHANIDGISIR	Oxidation (M)
										3368.65	1	3368.62	9.11353	159	187	0	83.41	1.3e-07	THKPAPEVIETAINCCTSIIPNDDYFHVK
BIO54191	purB	gi|24112550|ref|NP_707060.1|	adenylosuccinate lyase	59	456	51656	5.66	4.16	2	1252.65	1	1252.65	2.95375	264	273	0	53.03	0.00031	FNTILIDFDR
										1189.62	1	1189.61	5.29584	140	148	0	54.12	0.00027	DEVILPYWR
BIO79482	rfbB	gi|24113426|ref|NP_707936.1|	dTDP-glucose 4,6 dehydratase	68	361	40689	5.4	7.76	2	1816.83	1	1816.8	16.6226	346	360	0	68.08	9e-06	SGTYQSWIEQNYEGR
										1391.86	1	1391.88	-12.3574	207	219	0	57.89	9.2e-06	LIPLVILNALEGK
BIO64832	napC	gi|24113588|ref|NP_708098.1|	cytochrome c-type protein NapC	209	200	23522	8.75	8	1	2047.85	1	2047.87	-7.37352	65	80	0	50.56	0.00023	NTVYQEYMDSVHYNNR	Oxidation (M)
										2031.87	1	2031.87	-1.72255	65	80	0	118.66	4.6e-11	NTVYQEYMDSVHYNNR
BIO07485	ynaF	gi|56479968|ref|NP_707682.2|	putative filament protein	101	168	18459	5.97	27.96	4	1081.61	1	1081.58	31.0658	44	53	0	45.23	0.001	VISHVEAEAK
										1798.99	1	1798.97	10.9507	28	43	0	70.22	3.9e-06	TILVPIDISDSELTQR
										1216.68	1	1216.62	46.7689	110	120	0	71.1	3.6e-06	VHVHVEEGSPK
										1168.62	1	1168.6	11.2955	159	168	0	76.62	1.1e-06	HAECSVLVVR
BIO20408	pheS	gi|24112890|ref|NP_707400.1|	phenylalanyl-tRNA synthetase subunit alpha	125	331	37382	6.02	9.05	3	1309.62	1	1309.63	-9.31561	237	246	0	59.48	7.1e-05	NFFEEDLQIR
										1480.62	1	1480.64	-14.1155	157	168	0	106.82	5.3e-10	ADHDTFWFDATR
										957.491	1	957.503	-12.8459	229	236	0	53.38	0.0003	GTLHDFLR
BIO36998	pta	gi|24113669|ref|NP_708179.1|	phosphate acetyltransferase	229	714	77434	5.28	14.28	7	1254.74	1	1254.74	-2.39092	34	44	0	45.94	0.0005	LSVFKPIAQPR
										1265.61	1	1265.63	-21.4122	263	272	0	66.71	1.5e-05	SIPHMLEHFR
										2671.31	1	2671.28	10.9311	361	383	0	55.32	0.00013	VQEYVANYINADWIESLTATSER
										1547.78	1	1547.77	4.97489	116	128	0	99.49	7.8e-09	HQFAQSLNYEIAK
										1679.86	1	1679.86	0.833403	238	252	0	72.23	3.8e-06	HLNATIINEGDINTR
										1696.88	1	1696.89	-6.30564	428	443	0	80.74	4.8e-07	GIATCVLLGNPAEINR
										1495.8	1	1495.82	-18.4514	101	114	0	97.84	8.4e-09	DAEVVLVEGLVPTR
BIO58166	aspA	gi|56480572|ref|NP_710004.2|	aspartate ammonia-lyase	195	493	54682	5.54	11.93	5	1589.76	1	1589.78	-14.5932	31	44	0	110.41	5.8e-10	EVPADAYYGVHTLR
										1074.56	1	1074.57	-10.7019	56	64	0	66.68	1.7e-05	ISDIPEFVR
										1040.59	1	1040.6	-3.17125	178	186	0	50.35	0.00033	LVDAINQLR
										1689.79	1	1689.77	8.40349	142	155	0	112.94	3.6e-10	GEYQYLNPNDHVNK
										1515.66	1	1515.64	10.3587	156	168	0	45.63	0.0012	CQSTNDAYPTGFR
BIO50700	rsuA	gi|24113572|ref|NP_708082.1|	16S pseudouridylate 516 synthase	134	263	29776	6.06	7.98	1	2326.17	1	2326.15	8.55493	73	93	0	133.99	2.1e-12	LLPEHDVAYDGNPLAQQHGPR
BIO48803	aas	gi|24114115|ref|NP_708625.1|	bifunctional acyl-[acyl carrier protein] synthetase/2-acylglycerophosphoethanolamine acyltransferase	185	719	80845	9.31	6.24	4	1180.58	1	1180.55	21.9389	591	600	0	50.62	0.00059	GWYDTGDIVR
										1518.81	1	1518.83	-15.4066	318	329	0	80.45	6.3e-07	LWHLPEQLTQVR
										1191.53	1	1191.53	-6.54618	472	480	0	67.51	8.6e-06	FANPYDFYR
										1628.76	1	1628.78	-12.0949	184	197	0	42.66	0.0034	IAGEMLHQIMMEAR
BIO16229	rpsB	gi|56479617|ref|NP_706114.2|	30S ribosomal protein S2	396	307	34586	7.3	31.57	6	964.578	1	964.571	8.29385	104	111	0	53.9	5.4e-05	VHIINLEK
										1108.56	1	1108.55	5.32226	78	87	0	89.44	7.7e-08	AGVHFGHQTR
										2376.2	1	2376.18	8.16437	219	240	0	127.59	8.3e-12	DMGGLPDALFVIDADHEHIAIK
										3568.74	1	3568.73	1.87742	241	274	0	284.38	9.4e-28	EANNLGIPVFAIVDTNSDPDGVDFVIPGNDDAIR
										1081.57	1	1081.57	0	93	101	0	42.95	0.0022	MKPFIFGAR	Oxidation (M)
										2392.2	1	2392.17	9.48928	219	240	0	121.04	3.7e-11	DMGGLPDALFVIDADHEHIAIK	Oxidation (M)
										1151.56	1	1151.56	3.47355	78	87	0	60.27	6.1e-05	AGVHFGHQTR	Carbamyl (N-term)
										1065.58	1	1065.58	-2.15845	93	101	0	56.97	9.8e-05	MKPFIFGAR
										1678.76	1	1678.75	5.65897	148	161	0	123.56	2.4e-11	DAALSCDQFFVNHR
BIO00825	rplY	gi|56480061|ref|NP_708084.2|	50S ribosomal protein L25	212	126	14568	9.51	25.38	3	1668.86	1	1668.86	-0.0599211	86	100	0	117.61	1e-10	AEFYSEVLTIVVDGK
										964.535	1	964.538	-3.1103	58	66	0	52.29	0.00026	FPAIIYGGK
										1026.56	1	1026.56	0	118	125	0	70.02	4.3e-06	LQHIDFVR
BIO70675	copA	gi|24111867|ref|NP_706377.1|	copper exporting ATPase	56	834	88267	5.33	1.43	1	1258.61	1	1258.59	15.9702	58	69	0	55.77	0.00018	QAGYDASVSHPK
BIO00046	yaiB	gi|24111676|ref|NP_706186.1|	hypothetical protein SF0231	47	86	9992	4.69	10.46	1	1059.64	1	1059.63	8.68225	3	11	0	46.87	0.0005	NLIAELLFK
BIO78881	ccmF	gi|24113582|ref|NP_708092.1|	cytochrome c-type biogenesis protein [	280	647	71573	9.65	2.78	1	1975.98	1	1975.96	7.3888	586	603	0	123.13	3e-11	DLYAALGEELENGAWAVR
BIO48654	gcvT	gi|24114158|ref|TNP_708668.1|	glycine cleavage system aminomethyltransferase	124	364	40293	5.36	17.02	4	1480.8	1	1480.82	-16.0721	330	343	0	51.6	0.0003	VPEGIGETAIVQIR
										1871.89	1	1871.89	-2.67109	2	17	0	88.18	9.2e-08	AQQTPLYEQHTLCGAR
										1496.81	1	1496.81	0.734895	210	224	0	59.24	5.1e-05	ALVEAGVKPCGLGAR
										1906.88	1	1906.89	-4.61484	42	58	0	87.55	1e-07	TDAGMFDVSHMTIVDLR
BIO47254	part of fusA	gi|24114604|ref|NP_709114.1|	GTP-binding protein chain elongation factor EF-G	967	624	68875	5.18	26.25	11	2200.07	1	2200.06	3.95443	513	532	0	133.93	2.2e-12	GQYGHVVIDMYPLEPGSNPK		sequencing error(fusA)
										2347	1	2346.98	6.00771	40	59	0	77.55	4.3e-07	IGEVHDGAATMDWMEQEQER	Oxidation (M)
										1950.92	1	1950.91	5.9972	578	594	0	139.85	6e-13	LHFGSYHDVDSSELAFK
										2330.98	1	2330.99	-6.04893	40	59	0	135.62	7e-13	IGEVHDGAATMDWMEQEQER
										1194.64	1	1194.64	1.75786	12	23	0	81.3	3.6e-07	NIGISAHIDAGK
										1819.92	1	1819.92	-3.132	476	491	0	135.04	2.1e-12	EFNVEANVGKPQVAYR
										1533.73	1	1533.71	10.6278	310	323	0	89.61	6.9e-08	HASDDEPFSALAFK
										819.492	1	819.485	8.05383	595	602	0	59.58	2.4e-05	LAASIAFK
										1190.65	1	1190.64	8.56679	30	39	0	71.17	4.4e-06	ILFYTGVNHK
										1596.83	1	1596.83	1.37773	324	337	0	88.48	8e-08	IATDPFVGNLTFFR
										2067.05	1	2067.06	-5.36994	84	101	0	118.31	7.3e-11	INIIDTPGHVDFTIEVER
										1514.8	1	1514.79	4.09297	563	577	0	62.93	3.6e-05	AGPLAGYPVVDMGIR
BIO12800	uspA	gi|24114766|ref|NP_709276.1|	universal stress protein	281	144	16113	5.11	58.34	5	2362.2	1	2362.22	-7.32362	125	144	1	102.87	2.6e-09	QLINTVHVDMLIVPLRDEEE
										1420.76	1	1420.79	-20.2704	5	17	0	102.65	2.9e-09	HILIAVDLSPESK
										2135.91	1	2135.92	-2.66864	102	118	0	111.08	2.5e-10	YDMDLVVCGHHQDFWSK
										1860.05	1	1860.07	-6.2901	125	140	0	92.85	1.3e-08	QLINTVHVDMLIVPLR
										2264.03	1	2264.01	8.56885	101	118	1	107.18	9.6e-10	KYDMDLVVCGHHQDFWSK
										2280.02	1	2280.01	5.39472	101	118	1	35.78	0.011	KYDMDLVVCGHHQDFWSK	Oxidation (M)
BIO51324	rfbC	gi|24113423|ref|NP_707933.1|	dTDP-6-deoxy-L-mannose-dehydrogenase	83	181	20924	5.47	7.18	1	1502.76	1	1502.75	5.39011	60	72	0	82.59	4.1e-07	GLHYQLEPYAQGK
BIO03750	dacA	gi|24112068|ref|NP_706578.1|	D-alanyl-D-alanine carboxypeptidase fraction A	538	427	47049	7.74	12.86	4	945.505	1	945.507	-1.79798	288	296	0	47.43	0.0014	LISAVMGGR	Carbamyl (N-term)
										2204.04	1	2203.99	23.4121	197	216	0	81.03	3.8e-07	NTHFQTVHGLDADGQYSSAR	Deamidated (NQ)
										1645.91	1	1645.9	5.58963	341	355	1	79.38	3.8e-07	ASLGVDKDVYLTIPR
										1199.65	1	1199.67	-19.7554	217	227	0	46.58	0.0015	DMALIGQALIR
										2203.01	1	2203	2.26963	197	216	0	216.45	1e-20	NTHFQTVHGLDADGQYSSAR
BIO43303	yjeI	gi|56480575|ref|NP_710009.2|	hypothetical protein SF4298	209	131	13584	6.03	12.97	1	1858.79	1	1858.8	-3.71207	67	83	0	103.36	1.5e-09	QSNWLSGQHGEEGGSMR
										1874.79	1	1874.8	-4.6405	67	83	0	63.25	1.2e-05	QSNWLSGQHGEEGGSMR	Oxidation (M)
BIO09712	dapE	gi|24113800|ref|NP_708310.1|	succinyl-diaminopimelate desuccinylase	78	375	41528	5.31	2.93	1	1262.63	1	1262.63	2.8512	114	124	0	78	1.2e-06	FVAQHPNHTGR
BIO61368	rplF	gi|24114583|ref|NP_709093.1|	50S ribosomal protein L6	364	177	18949	9.71	50.83	6	1003.57	1	1003.58	-6.97502	87	95	0	64.4	1.5e-05	LQLVGVGYR
										1227.62	1	1227.6	13.5223	45	55	0	96.66	1.4e-08	HADNTLTFGPR
										3754.99	1	3754.94	14.2213	100	134	0	77.8	2.1e-07	GNVINLSLGFSHPVDHQLPAGITAECPTQTEIVLK
										1131.67	1	1131.68	-4.77168	86	95	1	82.38	1.1e-07	KLQLVGVGYR
										1437.56	1	1437.63	-43.6135	56	69	0	105.24	4.1e-10	DGYADGWAQAGTAR
										1168.65	1	1168.66	-2.65262	139	149	0	91.29	2.6e-08	QVIGQVAADLR
BIO56564	acrB	gi|24111845|ref|NP_706355.1|	acriflavine resistance protein	369	1049	113701	5.44	10.28	7	2281.11	1	2281.12	-2.71797	709	728	0	113.99	2.1e-10	HPDMLTSVRPNGLEDTPQFK
										1478.72	1	1478.69	20.3559	781	792	0	39.22	0.0084	MLPDDIGDWYVR
										1783.87	1	1783.86	3.08319	604	620	0	47.42	0.0012	NNVESVFAVNGFGFAGR
										1494.75	1	1494.68	48.3046	781	792	0	67.92	1e-05	MLPDDIGDWYVR	Oxidation (M)
										2132.01	1	2132	6.4259	633	650	1	76.24	1.2e-06	DWADRPGEENKVEAITMR	Oxidation (M)
										1398.77	1	1398.76	10.6523	227	239	0	59.35	5e-05	GQQLNASIIAQTR
										2116.01	1	2116	3.26087	633	650	1	69.05	6.5e-06	DWADRPGEENKVEAITMR
										1541.78	1	1541.76	16.9287	523	536	0	95.97	1.6e-08	STHHYTDSVGGILR
										1696.78	1	1696.76	13.85	1036	1049	1	127.83	8.6e-12	KNEDIEHSHTVDHH
BIO77945	hisS	gi|24113843|ref|NP_708353.1|	histidyl-tRNA synthetase	129	424	47329	5.65	3.3	1	1626.81	1	1626.81	-3.01203	91	104	0	85.76	1.8e-07	AGIEHGLLYNQEQR
BIO01364	rpmE	gi|24115230|ref|NP_709740.1|	50S ribosomal protein L31	115	70	8076	9.46	31.42	2	992.487	1	992.454	33.0494	40	47	0	47.87	0.0012	CHPFFTGK
										1543.74	1	1543.73	3.69236	26	39	0	84.1	2.6e-07	STVGHDLNLDVCSK
BIO86150	phoN2/apy	gi|31983594|ref|NP_858137.1|	PhoN2 (Apy), periplasmic phosphatase, apyrase, ATP diphosphohydrolase	199	246	27727	5.61	12.18	3	878.414	1	878.404	12.4089	58	64	0	58.25	0.00011	AHYEFGR
										1683.81	1	1683.78	15.7384	193	207	0	121.55	4.6e-11	VICGAHWQSDVEAGR
										1020.62	1	1020.61	4.11518	130	137	0	54.31	4.2e-05	VRPFVIYK
BIO08230	hisB	gi|56480023|ref|NP_707917.2|	imidazole glycerol-phosphate dehydratase/histidinol phosphatase	53	356	40593	5.67	3.65	1	1553.75	1	1553.74	9.78286	257	269	0	53.09	0.00029	FGFVLPMDECLAR
BIO50043			novel	82	365	41043	6.97	3.83	1	1530.83	1	1530.83	5.42191	47	60	0	61.77	3.1e-05	IIAGLEHQTSGHIR		novel
BIO44196	ytfN	gi|24115467|ref|NP_709977.1|	hypothetical protein SF4266	112	1259	137044	4.96	11.92	3	1317.66	1	1317.68	-16.3924	1075	1085	0	87.51	1.4e-07	FHAYGQDLIVR
										2356.22	1	2356.24	-7.80904	1086	1106	1	43.06	0.0023	KGELLFSGPPDQPYLNIEAIR
										2072.99	1	2072.99	0.530635	817	835	0	44.89	0.0018	LTNNGQFDGQVQVTDPQGR
BIO29385	hflK	gi|24115529|ref|NP_710039.1|	FtsH protease regulator HflK	170	419	45503	6.19	17.64	5	1037.55	1	1037.5	46.8435	159	166	0	65.61	1.4e-05	VEMNVQYR
										1384.72	1	1384.73	-4.62184	295	307	0	102.33	3.4e-09	AQTILEAQGEVAR
										1080.5	1	1080.5	-2.31374	159	166	0	43.63	0.0027	VEMNVQYR	Carbamyl (N-term)
										1514.74	1	1514.73	6.79991	173	185	0	41.31	0.0059	YLYSVTSPDDSLR
										1386.62	1	1386.64	-15.433	35	46	0	62.83	2.4e-05	DQGPPDLDDIFR
										3219.71	1	3219.71	0.465881	114	141	0	70.21	1.9e-06	FSHLVEPGLNWKPTFIDEVKPVNVEAVR
BIO72334	psd	gi|24115518|ref|NP_710028.1|	phosphatidylserine decarboxylase	61	322	36008	5.51	3.51	2	1195.61	1	1195.6	10.2878	146	155	0	61.39	4.5e-05	VHMPCNGILR
										1424.75	1	1424.76	-2.94787	62	72	0	42.85	0.0029	TFNEFFVRPLR
BIO33216	icdA	gi|24112555|ref|NP_707065.1|	isocitrate dehydrogenase	483	416	46083	5.28	17.28	5	1007.48	1	1007.48	-3.97029	243	250	0	48.56	0.0011	DWGYQLAR
										1372.68	1	1372.68	0.947052	143	153	0	51.47	0.00056	HPELTDMVIFR	Oxidation (M)
										2303.18	1	2303.18	-0.694692	74	93	0	149.14	6e-14	STQVYGQDVWLPAETLDLIR
										1629.85	1	1629.86	-3.0064	351	365	0	73.72	2.5e-06	VNPGSIILSAEMMLR
										2044.95	1	2044.93	5.86816	190	207	0	69.38	5.8e-06	FPEHCGIGIKPCSEEGTK
										1356.66	1	1356.69	-18.3535	143	153	0	91.83	4.6e-08	HPELTDMVIFR
										1645.84	1	1645.85	-8.44547	351	365	0	47.52	0.0013	VNPGSIILSAEMMLR	Oxidation (M)
BIO74060	atpH	gi|24115038|ref|NP_709548.1|	F0F1 ATP synthase subunit delta	301	177	19480	4.94	16.37	2	1777.04	1	1776.99	26.1679	86	100	0	132.02	8.8e-13	LNALPDVLEQFIHLR
										1604.76	1	1604.76	0.498517	14	27	0	96.69	1.6e-08	AAFDFAVEHQSVER
BIO48024	-	gi|24114352|ref|NP_708862.1|	bifunctional heptose 7-phosphate kinase/heptose 1-phosphate adenyltransferase	62	477	51325	5.29	2.94	1	1575.86	1	1575.89	-16.2448	219	232	0	61.63	3e-05	LIADYELSALLVTR
BIO19334	fadR	gi|56479843|ref|NP_707084.2|	fatty acid metabolism regulator	96	247	27943	6.54	8.09	2	1103.52	1	1103.51	5.16531	186	194	0	48.92	0.00081	HYFANPEAR
										1369.63	1	1369.62	6.86324	223	233	0	78.64	8.2e-07	YGHESGEIWHR
BIO54373	rne	gi|161485788|ref|NP_707000.3|	ribonuclease E	419	1063	118599	5.43	14.94	8	1796.96	1	1796.97	-4.73018	153	169	0	61.37	3.4e-05	EALASLELPEGMGLIVR
										1862.85	1	1862.91	-27.7523	76	91	0	69.36	7e-06	EYFPANYSAHGRPNIK
										1704.8	1	1704.8	-0.82121	1027	1040	0	86.02	1.8e-07	HSDWQRPTFAFEGK
										1421.69	1	1421.69	-2.95422	176	187	0	67.65	1.3e-05	SAEALQWDLSFR
										3532.89	1	3532.88	5.51958	522	556	1	52.62	8e-05	KRPEQPALATFAMPDVPPAPTPAEPAATVVAPAPK
										2233.07	1	2233.07	-0.179125	1041	1063	0	80.4	5.4e-07	GAAGGHTATHHASAAPARPQPVE	Carbamyl (N-term)
										1661.81	1	1661.79	7.10076	392	406	0	65.03	2.2e-05	LSPSLGESSHHVCPR
										2190.12	1	2190.07	25.433	1041	1063	0	151.8	3.5e-14	GAAGGHTATHHASAAPARPQPVE
										1854.96	1	1854.96	2.53375	846	860	0	85.32	1.6e-07	YPIVRPQDVQVEEQR
										3548.87	1	3548.87	1.26801	522	556	1	52.72	9e-05	KRPEQPALATFAMPDVPPAPTPAEPAATVVAPAPK	Oxidation (M)
BIO69271	ycaC	gi|24112272|ref|NP_706782.1|	hypothetical protein SF0856	163	208	23204	5.2	28.36	3	2003.08	1	2003.12	-20.0188	11	29	0	64.1	1.6e-05	NDAAVLLVDHQAGLLSLVR
										2074	1	2074.01	-6.70199	178	195	0	52.76	0.0003	NDIEGLATLFSNHIPDYR
										2359.36	1	2359.32	14.199	8	29	1	95.28	3.1e-09	LDKNDAAVLLVDHQAGLLSLVR
BIO29455	rpsF	gi|24115554|ref|NP_710064.1|	30S ribosomal protein S6	212	131	15177	5.26	51.13	4	1184.59	1	1184.59	6.41574	94	104	0	55.66	0.00017	HAVTEASPMVK	Oxidation (M)
										1080.52	1	1080.55	-21.2856	25	35	0	84.44	2.3e-07	YTAAITGAEGK
										2656.29	1	2656.24	17.7695	3	24	0	77.94	6.8e-07	HYEIVFMVHPDQSEQVPGMIER	Oxidation (M)
										2640.22	1	2640.25	-10.0748	3	24	0	99.92	3.9e-09	HYEIVFMVHPDQSEQVPGMIER
										2703.28	1	2703.32	-16.2763	57	79	0	111.22	3.6e-10	AHYVLMNVEAPQEVIDELETTFR
BIO74928	hdeA	gi|24114782|ref|NP_709292.1|	acid-resistance protein	190	110	11964	5.06	29.09	1	3583.74	1	3583.69	14.3986	32	63	0	190.17	2.9e-18	KPVNSWTCEDFLAVDESFQPTAVGFAEALNNK
BIO67190	-	gi|24112910|ref|NP_707420.1|	putative oxidoreductase	151	759	84195	6.31	7.34	4	1488.77	1	1488.76	5.30643	600	613	0	95.18	2e-08	HPGGFHLINAAAER
										1814.75	1	1814.75	-3.03072	649	663	0	69.02	2.9e-06	SHDQYNTTIYGMDDR
										1958.93	1	1958.92	4.69646	209	225	0	67.08	1.1e-05	CDLVICIGHNPGTNHPR
										1153.66	1	1153.66	-3.72727	503	512	0	57.49	4.9e-05	HSYILPVLGR
BIO47574	murA	gi|24114478|ref|NP_708988.1|	UDP-N-acetylglucosamine 1-carboxyvinyltransferase	47	419	45132	5.81	1.43	1	815.445	1	815.429	19.7442	392	397	0	46.78	0.0017	IYHIDR
BIO15332	vacB	gi|161485844|ref|NP_710044.2|	exoribonuclease R	76	827	94124	8.6	4.47	3	1600.83	1	1600.82	2.68612	499	512	0	43.03	0.0035	IHDKPSTEAITSFR
										1478.74	1	1478.76	-16.906	400	411	0	66.29	1.6e-05	VWHILQGDQDLR
										1293.71	1	1293.69	12.2131	733	743	1	49.02	0.00051	KIDFSLISSER
BIO68764	wrbA	gi|24112417|ref|NP_706927.1|	TrpR binding protein WrbA	147	198	20832	5.59	27.27	3	1536.67	1	1536.72	-28.177	156	172	0	102.53	2.5e-09	GGTPYGATTIAGGDGSR
										1296.67	1	1296.67	-4.16451	184	195	0	49.42	0.00065	YQGEYVAGLAVK
										2675.32	1	2675.34	-9.26983	55	79	0	89.22	5.6e-08	TQTAPVATPQELADYDAIIFGTPTR
BIO08444	baeS	gi|24113460|ref|NP_707970.1|	signal transduction histidine-protein kinase BaeS	69	467	52126	6.85	7.71	2	2198.08	1	2198.09	-3.59403	51	69	0	51.87	0.00034	LQLLSDALGEQYAQHGNWR
										1737.02	1	1736.98	20.8407	311	327	0	43.15	0.00066	APVDLIPLLEVAGGAFR
BIO57299	hemL	gi|24111592|ref|NP_706102.1|	glutamate-1-semialdehyde aminotransferase	88	426	45893	4.77	3.52	1	1804.82	1	1804.8	9.80717	138	152	0	88.19	8.6e-08	FEGCYHGHADCLLVK
BIO00100	hupB	gi|24111824|ref|NP_706334.1|	transcriptional regulator HU subunit beta	229	90	9188	9.69	25.56	2	844.473	1	844.465	9.47345	10	18	0	74.34	2.6e-06	IAAGADISK
										1429.8	1	1429.8	-4.61602	24	37	0	127.21	7.5e-12	ALDAIIASVTESLK
BIO60376	yibN	gi|56480385|ref|NP_709390.2|	hypothetical protein SF3650	242	147	16054	9.37	36.04	4	1482.82	1	1482.84	-15.9828	52	64	1	91.14	2.8e-08	LINKEDAVVVDLR
										1014.54	1	1014.53	8.96963	56	64	0	79.04	8.3e-07	EDAVVVDLR
										1566.8	1	1566.82	-9.38209	131	145	0	115.2	1.8e-10	EGVAGWAGENLPLVR
										1675.97	1	1675.96	6.50373	71	86	1	84.16	6.4e-08	KGHIAGSINLLPSEIK
BIO78227	pdxK	gi|24113763|ref|NP_708273.1|	pyridoxal kinase	62	283	30989	5.14	3.53	1	1184.67	1	1184.69	-14.6874	105	114	0	56.19	9e-05	ILAEWLTALR
BIO09218	ackA	gi|56480085|ref|NP_708178.2|	acetate kinase	571	400	43577	5.85	27	6	2313.2	1	2313.21	-4.36622	115	136	0	140.47	4e-13	DAASFAPLHNPAHLIGIEEALK
										1865.91	1	1865.87	19.6155	179	195	0	147.44	1.2e-13	YGAHGTSHFYVTQEAAK
										1369.71	1	1369.7	5.32964	349	360	0	104.92	2e-09	LGVLGFEVDHER
										2821.5	1	2821.46	13.5745	196	221	0	60.02	2.7e-05	MLNKPVEELNIITCHLGNGGSVSAIR
										2837.44	1	2837.45	-3.10137	196	221	0	37.75	0.0059	MLNKPVEELNIITCHLGNGGSVSAIR	Oxidation (M)
										2464.31	1	2464.29	8.68404	375	397	0	87.54	6.5e-08	EGTRPAVVIPTNEELVIAQDASR
										1066.39	1	1066.43	-35.164	302	309	0	39.79	0.00099	AMDVYCHR	Oxidation (M)
										1050.39	1	1050.44	-43.9817	302	309	0	44.37	0.00038	AMDVYCHR
BIO01014	yggX	gi|24114223|ref|NP_708733.1|	hypothetical protein SF2959	63	91	11002	5.91	9.89	1	1182.56	1	1182.56	0.6765	37	45	0	49.45	0.00068	EAWAQWQHK
BIO09037	nrdA	gi|24113614|ref|NP_708124.1|	ribonucleotide-diphosphate reductase subunit alpha	57	761	86321	5.79	5.38	2	2693.32	1	2693.3	5.8664	412	434	0	46.38	0.001	IYIQNVDHCNTHSPFDPTIAPVR
										2140.03	1	2140.02	3.55136	586	603	0	43.06	0.0028	DLDAIANEPLHYDWEALR
BIO53417	manX	gi|24112795|ref|NP_707305.1|	PTS enzyme IIAB	391	323	34994	5.75	18.24	5	993.571	1	993.572	-0.805176	173	181	0	66.28	6.4e-06	LIHGQVATR
										1250.63	1	1250.64	-8.87543	260	271	0	62.12	4.2e-05	ITSVNVGGMAFR
										1947.93	1	1947.91	10.5241	106	123	0	152.45	3.9e-14	DDDPSFDELVALAVETGR
										1576.8	1	1576.79	6.78593	240	252	0	48.41	0.001	VMLLFTNPTDVER	Carbamyl (N-term)
										1533.79	1	1533.79	1.95594	240	252	0	50.07	0.00059	VMLLFTNPTDVER
										814.454	1	814.455	-1.47338	298	304	0	49.02	0.00076	GIELEVR
BIO47409	mreC	gi|24114535|ref|NP_709045.1|	cell wall structural complex MreBCD transmembrane component MreC	54	367	39662	8.52	9.53	1	3403.84	1	3403.75	25.8245	311	345	0	53.79	5.5e-05	LPEPATGIAQPTPQQPATGNAATAPVAPTQPAANR
BIO03744	mrdA	gi|24112065|ref|NP_706575.1|	penicillin-binding protein 2	231	633	70803	8.8	5.51	2	2413.1	1	2413.08	6.54764	213	232	0	120.31	3.7e-11	YYEDVLHGQTGYEEVEVNNR
										1726.78	1	1726.8	-9.61318	411	425	0	136.93	1e-12	FGYGHYTGIDLAEER
BIO00543	-	gi|24112926|ref|NP_707436.1|	hypothetical protein SF1554	286	67	7329	7.93	50.74	3	1657.91	1	1657.89	10.3143	28	42	0	143.73	1.8e-13	ILSIDTEGLTAEQIR
										1088.57	1	1088.53	41.7077	17	27	0	45.85	0.0021	VMVSGTGHTGK	Oxidation (M)
										909.562	1	909.565	-2.63862	56	63	0	63.62	3.5e-06	LAPLDLIR
BIO29246	ytfB	gi|24115481|ref|NP_709991.1|	hypothetical protein SF4280	79	193	21567	4.95	4.67	1	1140.56	1	1140.55	14.3791	26	34	0	61.46	4.1e-05	VWHAPDNFR
BIO47645	infB	gi|24114459|ref|NP_708969.1|	translation initiation factor IF-2	355	882	96520	5.9	8.73	5	1459.78	1	1459.76	11.7142	383	396	0	77.85	9.1e-07	APVVTIMGHVDHGK
										1384.66	1	1384.64	13.7942	586	597	0	43.01	0.0031	GDIVLCGFEYGR
										1759.95	1	1759.94	6.76161	865	879	0	114.96	1.5e-10	TGDVIEVFEIIEIQR
										1617.82	1	1617.83	-3.89411	759	771	0	63.3	3.1e-05	YYSVIYNLIDEVK
										2646.14	1	2646.12	7.18032	207	229	0	58.84	3.1e-05	WTDNAEPTEDSSDYHVTTSQHAR
BIO28635	yjdF	gi|24115310|ref|NP_709820.1|	hypothetical protein SF4102	46	209	23578	8.94	7.17	1	1714.93	1	1714.9	14.8696	83	97	0	45.84	0.0011	VPVGFEVQEWLGLSR
BIO07235			novel	80	25	3043	11.72	32	1	984.569	1	984.576	-6.3987	14	21	0	53.04	0.0002	WLNGLLLR	Deamidated (NQ)	novel
										1027.59	1	1027.58	8.36917	14	21	0	39.02	0.0057	WLNGLLLR	Carbamyl (N-term); Deamidated (NQ)
BIO79043	lysP	gi|24113543|ref|NP_708053.1|	lysine transporter	173	489	53670	8.9	3.07	1	1758.85	1	1758.87	-9.89272	399	413	0	97.36	1.2e-08	GYVLQGHDINDLPYR
BIO55315	artI	gi|24112233|ref|NP_706743.1|	arginine 3rd transport system periplasmic binding protein	195	243	27067	5.79	18.09	3	1778.9	1	1778.91	-5.79007	168	183	0	88.19	9.1e-08	IDSVFGDTAVVTEWLK
										1861.88	1	1861.88	-2.79287	145	160	0	81.14	5.2e-07	HPEITTVPYDSYQNAK
										1267.67	1	1267.66	10.1763	199	210	0	110.99	4.5e-10	DYFGTGLGIAVR
BIO38414	fucU	gi|24114088|ref|NP_708598.1|	protein of fucose operon	65	140	15592	5.33	7.14	1	1075.59	1	1075.6	-11.8073	117	126	0	64.89	2e-05	AFAIVITGER
BIO13960	ubiE	gi|24115129|ref|NP_709639.1|	ubiquinone/menaquinone biosynthesis methyltransferase	59	251	28169	7.77	4.78	1	1437.71	1	1437.7	2.92132	182	193	0	59.49	7.8e-05	AYDAYSFHVLPR
BIO78335	-	gi|24113735|ref|NP_708245.1|	formyl-coenzyme A transferase	157	416	46198	5.36	9.6	2	2386.11	1	2386.11	0.963911	221	241	0	59.53	5.4e-05	LGYLEEYPQYPNGTFGDAVPR	Deamidated (NQ)
										2083.06	1	2083.05	5.56876	283	301	0	74.23	2e-06	AIGKPEWITDPAYSTAHAR
										2385.13	1	2385.13	1.21587	221	241	0	135.24	1.5e-12	LGYLEEYPQYPNGTFGDAVPR
BIO87226	mxiA	gi|31983569|ref|NP_858280.1|	MxiA, innermembrane protein, component of the Mxi-Spa secretion machinery	266	686	76179	5.12	11.5	6	1398.77	1	1398.77	-1.14386	549	560	0	75.74	1.2e-06	LIMESLALWAPR
										2069.15	1	2069.14	7.39439	403	420	1	106.18	5.8e-10	TSNELKVDDIVLLINEVR
										1273.61	1	1273.61	4.31844	386	395	0	52.96	0.00036	SQFFIDYGVR	Carbamyl (N-term)
										1894.96	1	1894.92	16.4123	505	519	1	40.76	0.0052	NMLDQFENRYPDLLK
										1396.8	1	1396.79	4.65352	409	420	0	83.21	1.2e-07	VDDIVLLINEVR
										1436.79	1	1436.8	-4.38475	561	572	1	115.34	1.1e-10	EKDVITLVEHVR
										1230.6	1	1230.6	-1.13765	386	395	0	58.04	0.00011	SQFFIDYGVR
BIO36643	yejF	gi|56480060|ref|NP_708079.2|	putative ATP-binding component of a transport system	48	545	60662	9.3	2.2	1	1403.67	1	1403.67	1.7098	436	447	1	47.66	0.0012	HRYPAEFSGGQR
BIO79490	rfbF	gi|24113421|ref|NP_707931.1|	dTDP-rhamnosyl transferase	195	296	34227	9.09	15.51	5	845.508	1	845.512	-4.73086	234	240	0	55.76	7.5e-05	NAFLLLR
										1235.73	1	1235.73	-6.15019	276	286	1	47.71	0.00027	KHILATLDGIR
										1107.6	1	1107.64	-39.0921	277	286	0	89.23	6.5e-08	HILATLDGIR
										966.548	1	966.543	5.38	54	61	0	56.92	5.4e-05	VHLICLGR
										1160.69	1	1160.7	-9.1324	242	251	0	55.01	5.7e-05	NHVPLLLSIR
BIO29456	rplI	gi|24115556|ref|NP_710066.1|	50S ribosomal protein L9	200	149	15759	6.17	49.64	7	1024.5	1	1024.5	3.02587	43	50	0	62.47	3.2e-05	NIEFFEAR
										2030.98	1	2030.97	5.41613	124	141	0	119.69	6.4e-11	TTGEHEVSFQVHSEVFAK
										1258.71	1	1258.71	-4.2901	72	83	0	60.19	4.4e-05	INALETVTIASK
										1097.62	1	1097.62	0.546638	58	68	0	91.9	2.9e-08	LAEVLAAANAR
										958.536	1	958.552	-16.6918	1	8	0	46.3	0.0014	MQVILLDK
										849.459	1	849.471	-14.2442	90	97	0	54.47	0.00021	LFGSIGTR
										1152.58	1	1152.59	-7.63496	42	50	1	73.22	3e-06	KNIEFFEAR
										1140.65	1	1140.63	23.9342	58	68	0	57.09	7.4e-05	LAEVLAAANAR	Carbamyl (N-term)
BIO80672	ydiJ	gi|24113076|ref|NP_707586.1|	putative oxidase	208	1018	114258	6.8	5.2	3	2312.08	1	2312.08	4.02236	963	981	0	102.03	3e-09	NHENSLGIYELSWHQAMQR
										2328.08	1	2328.07	2.23361	963	981	0	42.49	0.0025	NHENSLGIYELSWHQAMQR	Oxidation (M)
										1974.95	1	1974.94	5.77234	506	522	0	81.13	4.8e-07	AEYSPAFFGEELFAELR
										2046.89	1	2046.92	-12.2135	651	667	1	135.22	1.1e-12	NSWHANKGEYDFSHEVK
BIO42716	yjcE	gi|24115332|ref|NP_709842.1|	hypothetical protein SF4125	193	549	60485	5.58	7.45	4	1338.64	1	1338.64	0.0747027	349	359	0	99.88	6.3e-09	KPMEFGSWTTR
										1482.72	1	1482.73	-2.90006	348	359	1	54.34	0.00025	KKPMEFGSWTTR	Oxidation (M)
										1466.75	1	1466.73	11.5222	348	359	1	47.19	0.0012	KKPMEFGSWTTR
										900.471	1	900.482	-11.8825	514	520	0	42.39	0.0041	AELYHLR
										1354.63	1	1354.63	0.221462	349	359	0	56.51	0.00012	KPMEFGSWTTR	Oxidation (M)
BIO59191	menG	gi|24115223|ref|NP_709733.1|	ribonuclease activity regulator protein RraA	216	161	17464	4.07	27.33	2	1916.02	1	1916.02	1.51356	81	97	0	102.1	2.9e-09	LAVQNEWEGLVIYGAVR
										3165.41	1	3165.42	-5.05462	3	29	0	63.64	1e-05	YDTSELCDIYQEDVNVVEPLFSNFGGR
BIO13807	wzzE	gi|56480436|ref|NP_709589.2|	lipopolysaccharide biosynthesis protein WzzE	89	349	39620	6.29	9.16	2	2463.23	1	2463.21	6.86096	135	156	0	88.99	5.9e-08	ADAALLDEMINNIQFIPGDFTR
										1391.64	1	1391.64	-2.01201	117	126	0	62.92	2.9e-05	EFWLQTDYYK
BIO08884	yejM	gi|24113577|ref|NP_708087.1|	putative sulfatase	51	586	67254	9.22	1.88	1	1328.64	1	1328.65	-5.26852	221	231	0	51.48	0.00048	HGLLDAQEYQR
BIO00472	cspC	gi|24112787|ref|NP_707297.1|	cold shock-like protein CspC	250	69	7364	6.54	42.02	2	1195.61	1	1195.59	18.2337	16	27	0	92.85	3.2e-08	GFGFITPADGSK
										1904.93	1	1904.91	10.2892	43	59	0	130.15	6.6e-12	TLAEGQNVEFEIQDGQK
BIO23695	-	gi|24113822|ref|NP_708332.1|	hypothetical protein SF2538	60	487	53874	7.08	3.69	1	2091.08	1	2091.11	-15.7811	235	252	0	60.08	5.6e-05	YSSRPPEILLTHPLPESR
BIO28446	rplJ	gi|24115270|ref|NP_709780.1|	50S ribosomal protein L10	444	165	17757	9.04	17.57	2	1446.79	1	1446.77	10.0914	126	138	0	82.35	2.7e-07	LATLPTYEEAIAR
										1686.85	1	1686.86	-4.97967	110	125	0	156.52	1.4e-14	AAAFEGELIPASQIDR
BIO05768	yciM	gi|24112679|ref|NP_707189.1|	hypothetical protein SF1284	72	389	44785	5.93	10.02	2	2632.23	1	2632.2	7.90212	177	198	0	72.36	2.4e-06	VEIAHFYCELALQHMASDDLDR
										1871.95	1	1871.94	4.70101	64	80	0	49.59	0.00068	EDTGTVEAHLTLGNLFR
BIO14024	dsbA	gi|24115149|ref|NP_709659.1|	periplasmic protein disulfide isomerase	102	208	23205	5.44	15.37	3	975.534	1	975.539	-5.5354	129	137	0	72.99	3e-06	DVFINAGIK
										1215.64	1	1215.69	-35.6177	107	117	0	63.94	2.9e-05	VTVPLFEGVQK
										1336.61	1	1336.62	-11.5216	78	89	0	67.44	1.2e-05	YHVNFMGGDLGK
BIO47470	sspA	gi|24114516|ref|NP_709026.1|	stringent starvation protein A [	104	212	24346	5.22	6.6	1	1619.82	1	1619.86	-27.101	83	96	0	66.25	1.8e-05	FPHPPLMPVYPVAR
BIO87220	mxiN	gi|56404016|ref|NP_858274.2|	MxiN, putative component of the Mxi-Spa secretion machinery	59	231	27202	8.81	7.78	2	994.582	1	994.581	0.703814	148	155	1	53.01	8.4e-05	KLELDLHK
										1137.61	1	1137.59	16.2624	16	25	0	58.91	6.1e-05	HHAYDGVVIK
BIO46929	glgB	gi|24114698|ref|NP_709208.1|	glycogen branching enzyme	70	728	84412	5.91	3.29	2	1517.74	1	1517.73	6.32525	418	430	1	51.24	0.00055	KEGEWIPNEFGGR
										1451.69	1	1451.66	23.4904	256	266	0	70.48	6e-06	HTDNNFWLSYR
BIO00880	ptsH	gi|24113760|ref|NP_708270.1|	phosphohistidinoprotein-hexose phosphotransferase component of PTS system (Hpr)	180	85	9114	5.65	15.29	1	1339.66	1	1339.66	-3.06047	28	40	0	96.27	1.4e-08	GFTSEITVTSNGK
BIO05175	tmk	gi|24112504|ref|NP_707014.1|	thymidylate kinase	53	213	23768	5.33	5.16	1	1430.66	1	1430.65	8.8771	159	169	0	52.95	0.00029	IEQESFDFFNR
BIO15643	gpmB	gi|24115623|ref|NP_710133.1|	phosphoglycerate mutase	62	215	24335	5.46	4.65	1	1226.55	1	1226.54	9.04983	9	18	0	61.86	3.1e-05	HGETQWNAER
BIO48987	pyrG	gi|24114066|ref|NP_708576.1|	CTP synthetase	142	545	60792	5.63	10.12	4	1345.74	1	1345.74	-0.222926	410	420	0	56.26	0.00012	YPVVALITEWR
										1738.96	1	1738.97	-1.84017	197	211	0	70.4	2.9e-06	ELLSIGIQPDILICR
										1325.75	1	1325.77	-11.5405	19	32	0	49.97	0.00031	GIAAASLAAILEAR
										1433.75	1	1433.77	-14.7862	343	356	0	85.58	1.8e-07	GLDAILVPGGFGYR
BIO24338	hypD	gi|24114020|ref|NP_708530.1|	hydrogenase isoenzyme HypD	71	373	42079	5.71	3.48	1	1562.84	1	1562.82	7.16651	9	21	0	53.54	0.00023	APEQVMQLIEHLR
BIO46904	ggt	gi|56480345|ref|NP_709217.2|	gamma-glutamyltranspeptidase periplasmic precursor	84	589	62925	5.55	1.87	1	1476.73	1	1476.73	5.28195	523	533	0	84.42	2.5e-07	FHHQWLPDELR
BIO17635	nagB	gi|24112036|ref|NP_706546.1|	glucosamine-6-phosphate deaminase	150	266	30001	6.41	4.51	1	1597.7	1	1597.66	25.5373	80	91	0	54.67	0.00015	EHPESYYSFMHR	Oxidation (M)
										1581.68	1	1581.67	6.25922	80	91	0	87.85	6.2e-08	EHPESYYSFMHR
BIO72627	yjgQ	gi|56480550|ref|NP_709939.2|	hypothetical protein SF4227	72	361	39663	9.48	5.26	1	2080.04	1	2080.06	-9.90357	167	185	1	72.05	3.6e-06	VKGDEVLGGISIYAFNENR
BIO64466	pdxB	gi|24113692|ref|NP_708202.1|	erythronate-4-phosphate dehydrogenase	69	378	41621	6.15	10.85	3	1217.64	1	1217.64	-3.12079	368	378	0	34.36	0.026	LGFNAVHHPAR
										1112.59	1	1112.63	-41.4332	312	320	0	54.68	0.00018	LVHLVYDVR
										2346.26	1	2346.21	19.1799	277	297	0	62.12	2.1e-05	FIGHEQHVALDTLLPAPEFGR
BIO07015	sodB	gi|24113046|ref|NP_707556.1|	superoxide dismutase	122	193	21310	5.58	7.25	1	1693.91	1	1693.89	9.97704	31	44	0	121.73	3.2e-11	HHQTYVTNLNNLIK
BIO00300	yccJ	gi|24112416|ref|NP_706926.1|	hypothetical protein SF1007	214	75	8519	4.7	50.66	3	1479.71	1	1479.7	6.82571	61	72	0	52.44	0.00038	DSLFWGEQTIER
										1823.89	1	1823.87	14.1458	58	72	1	153.16	2.9e-14	TDKDSLFWGEQTIER
										1261.63	1	1261.63	1.2682	8	18	0	66.99	1.5e-05	AHHVGEWASLR
BIO05767	yciS	gi|24112678|ref|NP_707188.1|	hypothetical protein SF1283	95	102	11369	9.65	21.56	1	2289.23	1	2289.21	10.0471	80	101	1	95.31	9.9e-09	RLENQLSPATDVAVVPHSSAAK
BIO24558	sdaC	gi|24114081|ref|NP_708591.1|	serine transporter	58	429	47006	8.94	2.33	1	1119.6	1	1119.58	17.1492	316	325	0	57.98	9.8e-05	SFLGHYLGAR
BIO35398	pykA	gi|56479976|ref|NP_707714.2|	pyruvate kinase	97	527	57227	6.79	3.03	1	1691.9	1	1691.92	-11.88	231	246	0	94.3	1.9e-08	TAALIGVDYLAVSFPR
BIO86742	msbB2	gi|31983572|ref|NP_858371.1|	lipid A biosynthesis (KDO)2-(lauroyl)-lipid IVA acyltransferase	157	314	36674	9.58	28.98	6	1503.77	1	1503.75	13.8321	164	175	0	50.36	0.00069	NPVIDYVWNSVR	Carbamyl (N-term)
										1118.52	1	1118.51	9.11926	155	163	0	64.17	2.5e-05	MAAMFHQQR
										2400.16	1	2400.16	0.583295	254	274	0	56.83	0.00011	HFLTIEVRPPMDACIASADNK	Oxidation (M)
										1070.59	1	1070.6	-2.89558	117	125	0	43.84	0.0023	GLEILEEIR
										2512.28	1	2512.26	11.225	253	274	1	46.82	0.00091	KHFLTIEVRPPMDACIASADNK
										2110.16	1	2110.15	4.26511	283	300	0	110.5	2.4e-10	TVEILVGSHPEQYIWVLK
										2384.17	1	2384.16	4.8235	254	274	0	55.55	0.00014	HFLTIEVRPPMDACIASADNK
										1460.76	1	1460.74	10.0634	164	175	0	87.87	1.1e-07	NPVIDYVWNSVR
BIO77224	relA	gi|24114068|ref|NP_708578.1|	GDP/GTP pyrophosphokinase	90	744	84450	6.29	6.43	4	1527.74	1	1527.75	-4.451	226	237	0	72.43	3.8e-06	EHYIEEFVGHLR
										1337.66	1	1337.66	-1.12136	267	277	0	56.5	0.00014	NLAFDELFDVR
										1316.54	1	1316.55	-4.93715	196	204	0	58.39	3.8e-05	WELEDYCFR
										1915.92	1	1915.94	-10.5953	286	301	0	57.89	0.0001	LQDCYAALGIVHTHYR
BIO36365	metG	gi|56480038|ref|NP_708001.2 |	methionyl-tRNA synthetase	105	680	77038	5.51	2.06	1	1631.75	1	1631.77	-13.7274	347	360	0	95.07	1.7e-08	ASTWLNHFDADSLR
BIO71648	speD	gi|24111563|ref|NP_706073.1|	S-adenosylmethionine decarboxylase	74	264	30689	5.19	5.68	1	1788.85	1	1788.83	11.9072	33	47	0	61.36	5e-05	DGYIAYIDELYNANR
BIO34378	ppsA	gi|24112901|ref|NP_707411.1|	phosphoenolpyruvate synthase	87	792	87809	4.93	1.26	1	1204.62	1	1204.6	18.4294	162	171	0	76	1.9e-06	HVFASLFNDR
BIO29783	kefC	gi|24111493|ref|NP_706003.1|	glutathione-regulated potassium-efflux system protein KefC	75	652	71468	6.33	1.69	1	1359.74	1	1359.74	-3.75071	518	528	0	74.72	2e-06	EHFPHLQIIAR
BIO49061	ispF	gi|24114041|ref|NP_708551.1|	2-C-methyl-D-erythritol 2,4-cyclodiphosphate synthase	53	159	17001	6.04	13.83	1	2204.15	1	2204.15	-0.362952	3	24	0	52.78	0.00021	IGHGFDVHAFGGEGPIIIGGVR
BIO37350	ptsI	gi|24113761|ref|NP_708271.1|	phosphoenolpyruvate-protein phosphotransferase	211	575	63722	4.78	11.11	5	1104.58	1	1104.59	-13.6702	176	186	0	90.66	6.7e-08	VLGFITDAGGR
										1429.75	1	1429.73	7.62379	319	332	0	89.61	6.6e-08	AVAEACGSQAVIVR
										2290.17	1	2290.15	7.07377	419	440	0	86.29	1.2e-07	AFDESIEIGVMVETPAAATIAR
										1057.5	1	1057.49	12.9552	297	304	0	64.3	1.9e-05	TEFLFMDR
										1146.53	1	1146.55	-14.3911	350	358	0	73.48	2.6e-06	EENPFLGWR
BIO15066	valS	gi|24115433|ref|NP_709943.1|	valyl-tRNA synthetase	103	951	108565	5.23	3.36	2	2189.03	1	2189.01	10.1873	4	20	0	64.38	1.8e-05	TYNPQDIEQPLYEHWEK
										1708.85	1	1708.82	17.673	435	449	0	103	3.4e-09	IPAWYDEAGNVYVGR
BIO80703	ynhG	gi|24113067|ref|NP_707577.1|	hypothetical protein SF1707 [	151	334	36089	9.42	9.87	2	1224.71	1	1224.72	-3.91927	96	106	0	41.77	0.0014	QGIIVNLAELR
										2263.15	1	2263.13	7.82101	183	204	0	150.61	4.2e-14	LAHGNGEYLIHGTSAPDSVGLR
BIO16281	accA	gi|24111620|ref|NP_706130.1|	acetyl-CoA carboxylase carboxyltransferase subunit alpha	92	319	35333	5.76	18.48	4	1462.81	1	1462.81	0.0683617	108	120	0	44.32	0.0014	LDGRPVMIIGHQK
										2233.12	1	2233.11	3.67201	155	175	0	83.72	2.5e-07	MPIITFIDTPGAYPGVGAEER
										1543.78	1	1543.79	-8.35606	69	80	0	51.3	0.00052	HPQRPYTLDYVR
										1351.67	1	1351.67	0.739824	32	42	0	47.03	0.0012	LDINIDEEVHR
BIO37940	clpB	gi|56480150|ref|NP_708444.2|	protein disaggregation chaperone	437	861	96016	5.37	18.2	12	1559.85	1	1559.86	-5.83387	673	685	0	94.44	1.8e-08	RPYSVILLDEVEK
										1084.51	1	1084.49	15.3067	255	262	1	39.85	0.0046	YRGEFEER
										2683.48	1	2683.47	3.65199	761	784	0	38.79	0.0026	IDEVVVFHPLGEQHIASIAQIQLK
										1966.98	1	1967	-12.2013	106	123	0	112.11	3.8e-10	GDNFISSELFVLAALESR
										1285.69	1	1285.69	0.700014	535	546	0	76.89	1.1e-06	VTDAEIAEVLAR
										1372.73	1	1372.72	4.80797	394	406	0	80.35	6.4e-07	AIDLIDEAASSIR
										1719.81	1	1719.79	14.4785	310	324	0	111.02	5.1e-10	GELHCVGATTLDEYR
										2125.17	1	2125.14	10.3993	743	760	0	66	7e-06	ELVLGVVSHNFRPEFINR
										1654.86	1	1654.86	0.181284	574	589	0	44.37	0.0019	VIGQNEAVDAVSNAIR
										1209.56	1	1209.55	11.2439	733	742	0	40.74	0.0054	FGELDYAHMK
										1757.94	1	1757.96	-9.49967	340	355	0	113.28	2.4e-10	VFVAEPSVQDTIAILR	Deamidated (NQ)
										2296.13	1	2296.14	-1.39364	650	671	0	175.34	1.7e-16	LVGAPPGYVGYEEGGYLTEAVR
BIO19623	oppD	gi|24112643|ref|NP_707153.1|	oligopeptide transporter ATP-binding component	48	337	37483	5.84	3.26	1	1310.56	1	1310.55	4.57822	164	174	0	48.16	0.00059	MYPHEFSGGMR
BIO01075	rpsU	gi|24114365|ref|NP_708875.1|	30S ribosomal protein S21	93	71	8552	11.15	43.65	3	1188.57	1	1188.58	-7.65621	8	17	0	59.9	6.4e-05	ENEPFDVALR
										1454.72	1	1454.72	4.67445	35	45	1	39.63	0.0074	REFYEKPTTER
										1298.57	1	1298.61	-32.8812	36	45	0	83.25	1.8e-07	EFYEKPTTER
BIO43646	deoB	gi|24115613|ref|NP_710123.1|	phosphopentomutase	136	407	44684	5.11	26.49	8	2040.98	1	2040.98	-3.03775	4	22	0	101.13	4.6e-09	AFIMVLDSFGIGATEDAER
										1250.67	1	1250.7	-22.4674	362	372	0	48.62	0.00068	EHIPVLVYGPK
										1093.63	1	1093.62	2.56029	49	58	0	53.44	0.00012	GPLNLPNLTR
										1226.7	1	1226.72	-10.4344	328	337	1	53.91	0.00014	RLPELMSLLR
										1070.63	1	1070.62	11.0217	329	337	0	42.09	0.0025	LPELMSLLR
										1495.75	1	1495.73	13.572	314	327	0	116.18	1.5e-10	DVAGYAAGLELFDR
										2724.22	1	2724.21	5.35935	338	361	0	35.87	0.0081	DDDILILTADHGCDPTWTGTDHTR
										1221.71	1	1221.72	-4.50185	48	58	1	58.56	2.6e-05	KGPLNLPNLTR
BIO26442	glpD	gi|161485869|ref|NP_709201.2|	glycerol-3-phosphate dehydrogenase	63	506	57402	7.03	6.51	3	1892.88	1	1892.89	-1.69054	217	232	0	56.2	0.00014	QFFDEGMHLPSPYGIR
										1155.55	1	1155.53	13.9329	60	67	0	52.04	0.00032	YLEHYEFR
										1215.61	1	1215.6	8.55542	458	466	0	36.92	0.015	YLVDHEWVR
BIO84317	sucD	gi|24111995|ref|NP_706505.1|	succinyl-CoA synthetase subunit alpha	105	289	30030	6.32	5.19	1	1567.87	1	1567.85	12.4374	44	58	0	95.21	1.3e-08	GGTTHLGLPVFNTVR
BIO72890	ssb	gi|56480523|ref|NP_709860.2|	single-strand DNA-binding protein	183	199	21443	5.49	18.58	3	1507.81	1	1507.84	-17.7075	30	43	0	90.8	4.3e-08	VILVGNLGQDPEVR
										1376.72	1	1376.74	-15.6892	95	106	1	102.94	3.3e-09	KGSQVYIEGQLR
										1248.65	1	1248.65	0.880954	96	106	0	69.92	8.1e-06	GSQVYIEGQLR
BIO46305	secB	gi|24114878|ref|NP_709388.1|	preprotein translocase subunit SecB	126	155	17494	4.26	12.9	1	2221.1	1	2221.11	-3.96198	42	61	0	126.31	1.2e-11	LDLDTASSQLADDVYEVVLR
BIO26725	slp	gi|56480359|ref|NP_709289.2|	outer membrane protein induced after carbon starvation	795	243	27448	5.95	26.88	3	1970.99	1	1971	-1.36987	92	109	0	122.77	3.2e-11	SFVAVHNQPGLYVGQQAR	Deamidated (NQ)
										1969.93	1	1970.01	-41.218	92	109	0	154.13	2.4e-14	SFVAVHNQPGLYVGQQAR
										2013	1	2013.02	-7.84891	92	109	0	75.9	1.5e-06	SFVAVHNQPGLYVGQQAR	Carbamyl (N-term)
										2212.16	1	2212.16	0.271228	164	183	0	152.64	2.2e-14	NHFVTILGTIQGEQPGFINK
										3004.58	1	3004.54	13.5129	122	148	0	73.25	1.2e-06	TDTLLEIAVLPLDSYAKPDIEANYQGR
BIO07192	gadB	gi|56479955|ref|NP_707602.2|	glutamate decarboxylase isozyme	1425	489	55972	5.57	38.58	13	2180.04	1	2180.04	2.2018	62	80	0	176.62	1.3e-16	DDVAFQIINDELYLDGNAR
										1657.83	1	1657.83	-4.22238	202	215	0	49.4	0.00071	EIPMRPGQLFMDPK
										932.506	1	932.5	6.43432	98	105	0	46.07	0.0016	LMDLSINK
										928.428	1	928.459	-33.8195	55	61	0	51.55	0.00027	FPLHEMR
										1952.99	1	1952.98	3.48185	365	382	0	169.24	6.6e-16	VQNASYQVAAYLADEIAK
										2047	1	2047	0.0977039	106	122	1	155	2e-14	NWIDKEEYPQSAAIDLR
										979.457	1	979.476	-20.1128	195	201	0	58.32	8.8e-05	YWDVELR
										1100.56	1	1100.55	4.81575	54	61	1	56.86	0.00013	RFPLHEMR	Oxidation (M)
										2146.14	1	2146.09	22.6925	426	445	0	145.22	1.3e-13	GWQVPAFTLGGEATDIVVMR
										2525.22	1	2525.21	3.56406	383	404	0	78.74	5.8e-07	LGPYEFICTGRPDEGIPAVCFK
										2104.94	1	2104.93	7.12614	81	97	0	150.34	4e-14	QNLATFCQTWDDENVHK
										1084.59	1	1084.56	23.5118	54	61	1	52.04	0.00033	RFPLHEMR
										1707.82	1	1707.82	-0.761203	123	137	0	43.55	0.0031	CVNMVADLWHAPAPK
										1969.94	1	1969.93	7.71602	405	421	1	155.23	1.8e-14	LKDGEDPGYTLYDLSER
BIO64997	folE	gi|24113542|ref|NP_708052.1|	GTP cyclohydrolase I	50	222	24929	6.79	8.1	1	2090.06	1	2090.02	17.8946	19	36	0	50.41	0.0005	GLETPLRPPVHEMDNETR
BIO87421	rfbU	gi|31983662|ref|NP_858369.1|	UDP-sugar hydrolase	56	362	40951	9.24	2.76	1	1193.63	1	1193.63	3.77001	61	70	0	51.52	0.00037	NSLHIPTAWR
BIO14460	nusG	gi|24115267|ref|NP_709777.1|	transcription antitermination protein NusG	110	181	20518	6.34	16.56	2	2585.22	1	2585.25	-11.759	32	53	0	109.87	4.6e-10	LHNMEDLFGEVMVPTEEVVEIR
										863.478	1	863.486	-9.49638	160	167	0	53.63	0.00022	VSVSIFGR
BIO02575	gmhA	gi|56479637|ref|NP_706225.2|	phosphoheptose isomerase	113	246	27392	8.24	3.65	1	1060.47	1	1060.51	-40.4523	216	224	0	76.71	8.7e-07	VPHFGYADR
BIO32458	serC	gi|24112315|ref|NP_706825.1|	phosphoserine aminotransferase	168	362	40043	5.49	10.21	4	1644.85	1	1644.89	-19.8798	312	326	0	77.89	1.1e-06	LFLEESFAAGLHALK
										1321.8	1	1321.81	-5.06881	199	211	0	75.67	3e-07	NIGPAGLTIVIVR
										1001.48	1	1001.49	-10.6841	69	77	0	51.41	0.00044	VLFCHGGGR
										1356.66	1	1356.64	17.0274	349	359	0	69.72	7.4e-06	ALTDFMVEFER
BIO47267	rplV	gi|24114593|ref|NP_709103.1|	50S ribosomal protein L22	157	110	12234	10.23	20.09	2	1368.76	1	1368.75	6.35618	99	110	1	48.88	0.00054	RTSHITVVVSDR
										1212.64	1	1212.65	-9.15353	100	110	0	100.9	4.4e-09	TSHITVVVSDR
BIO77296	-	gi|24114036|ref|NP_708546.1|	RNA polymerase sigma factor RpoS	65	342	39332	5.04	9.35	2	1743.93	1	1743.95	-11.5255	327	341	0	65.01	1.5e-05	EILQTQGLNIEALFR
										1808.07	1	1808.04	17.754	125	141	0	64.34	4.1e-06	GLALLDLIEEGNLGLIR
BIO46944	glgP	gi|24114694|ref|NP_709204.1|	glycogen phosphorylase	110	815	93399	5.57	5.25	3	1649.77	1	1649.8	-18.0022	802	814	0	57.46	0.00011	EYADHIWHIDPVR
										1271.73	1	1271.73	-0.314531	600	610	0	76.17	8.3e-07	HIIHLINDVAK
										2047.1	1	2047.09	5.47119	473	491	0	86.86	8.6e-08	WLAVANPSLSAVLDEHLGR
BIO10889	bglA	gi|56480195|ref|NP_708664.2|	6-phospho-beta-glucosidase A	53	485	56658	5.44	3.09	1	1901.89	1	1901.84	29.34	66	80	0	52.8	0.00031	YYPNHEAVDFYGHYK
BIO02851	yajK	gi|24111801|ref|NP_706311.1|	thiamine biosynthesis protein ThiI	60	456	51783	5.79	1.75	1	1067.52	1	1067.51	4.87113	46	53	0	59.78	6.5e-05	HWDNIEVR
BIO34048	-	gi|24112806|ref|NP_707316.1|	putative outer membrane protein	51	193	20969	9.55	19.68	2	2435.28	1	2435.31	-15.6037	72	94	1	42.78	0.0018	TRLEIATVPLDSGARPTLGEPSR
										1739.87	1	1739.85	10.8055	97	111	0	50.75	0.00052	IYADVNGFLDPVDFR
BIO63549	rplS	gi|24113944|ref|NP_708454.1|	50S ribosomal protein L19	238	115	13125	10.62	18.25	2	986.555	1	986.53	25.6454	54	62	0	55.56	0.00015	GLHSAFTVR
										1314.75	1	1314.77	-12.6258	40	51	0	109.81	3.9e-10	LQAFEGVVIAIR
BIO41805	wecG	gi|24115089|ref|NP_709599.1|	putative UDP-N-acetyl-D-mannosaminuronic acid transferase	80	246	28016	9.56	11.78	2	1863.91	1	1863.88	14.5932	22	37	0	80.39	6.2e-07	DMQHALDYLFADGQLK
										1459.74	1	1459.71	16.4416	91	103	0	41.68	0.0048	VAGADLWEELMAR
BIO20197	yeaF	gi|24112822|ref|NP_707332.1|	hypothetical protein SF1441	69	248	27782	5.51	6.05	1	1558.81	1	1558.81	-4.7472	26	40	0	69.07	7.6e-06	FSLGAGVGVVEHPYK
BIO75700	rpsI	gi|24114517|ref|NP_709027.1|	30S ribosomal protein S9	85	130	14865	10.94	12.31	2	998.481	1	998.482	-0.901368	34	41	0	56.66	0.00011	SLEQYFGR
										963.558	1	963.564	-6.22688	61	68	0	64.46	8.9e-06	LDLYITVK
BIO64453	fabB	gi|24113695|ref|NP_708205.1|	3-oxoacyl-(acyl carrier protein) synthase I	85	413	43861	5.47	7.49	2	939.5	1	939.493	7.66371	46	53	0	49.81	0.0004	SHVWGNIK
										2325.21	1	2325.18	13.8914	227	249	0	85.14	1.3e-07	DGFVIAGGGGMVVVEELEHALAR
BIO71647	speE	gi|24111564|ref|NP_706074.1|	spermidine synthase	126	288	32643	5.24	10.75	2	1845.91	1	1845.9	3.35879	30	45	0	94.54	2.2e-08	TDHQDLIIFENAAFGR
										1745.78	1	1745.78	0.630092	119	133	0	51.42	0.00032	QYLPNHNAGSYDDPR
BIO70659	ybbN	gi|24111875|ref|NP_706385.1|	putative thioredoxin-like protein	157	296	33177	4.58	18.91	3	1836.88	1	1836.85	14.6446	73	88	0	44.93	0.002	LDCDAEQMIAAQFGLR
										2970.52	1	2970.49	10.133	89	115	0	82.27	1.7e-07	AIPTVYLFQNGQPVDGFQGPQPEEAIR
										1539.79	1	1539.8	-7.27365	244	256	0	110.66	5.2e-10	NEEALELLFGHLR
BIO71590	dksA	gi|56479612|ref|NP_706093.2|	DnaK transcriptional regulator DksA	88	157	18470	5.29	20.38	2	1420.67	1	1420.68	-9.22091	82	93	0	77.47	1.2e-06	AAQEEEFSLELR
										2361.05	1	2361.03	9.19092	111	130	1	76.68	7.4e-07	KVEDEDFGYCESCGVEIGIR
BIO33079	ycfM	gi|24112510|ref|NP_707020.1|	hypothetical protein SF1109	206	194	20832	6.08	11.84	2	958.54	1	958.535	5.6336	69	77	0	53.39	0.00026	TAPPAPHIR
										1694.69	1	1694.72	-13.8666	78	91	0	82.11	1.3e-07	HYDWNGAMQPMVSK	2 Oxidation (M)
										1678.69	1	1678.72	-16.9176	78	91	0	95.35	7e-09	HYDWNGAMQPMVSK	Oxidation (M)
										1662.7	1	1662.73	-19.7868	78	91	0	96.11	8.2e-09	HYDWNGAMQPMVSK
BIO20328	osmE	gi|24112862|ref|NP_707372.1|	DNA-binding transcriptional activator OsmE	467	112	12184	7.7	27.67	2	2095.09	1	2095.08	2.86385	46	65	0	85.41	1.3e-07	AQVAQIAGKPSSEVSMIHAR	Oxidation (M)
										2079.11	1	2079.09	9.76389	46	65	0	153.28	1.9e-14	AQVAQIAGKPSSEVSMIHAR
										2080.09	1	2080.07	6.63438	46	65	0	150.68	4.1e-14	AQVAQIAGKPSSEVSMIHAR	Deamidated (NQ)
										1295.63	1	1295.63	0.849008	66	76	0	55.38	0.0002	GTCQTYILGQR
										2096.08	1	2096.07	3.72125	46	65	0	48.18	0.00074	AQVAQIAGKPSSEVSMIHAR	Deamidated (NQ); Oxidation (M)
BIO63536	grpE	gi|24113951|ref|NP_708461.1|	heat shock protein GrpE	299	197	21798	4.68	14.22	2	1526.8	1	1526.81	-3.66779	44	57	0	118.14	8.9e-11	IANLEAQLAEAQTR
										1642.91	1	1642.89	7.48679	91	104	0	119.47	4.5e-11	FINELLPVIDSLDR
										1685.92	1	1685.9	15.422	91	104	0	69	5.1e-06	FINELLPVIDSLDR	Carbamyl (N-term)
BIO17010	htpG	gi|24111856|ref|NP_706366.1|	heat shock protein 90	252	624	71346	5.08	24.86	12	1050.59	1	1050.58	8.47149	443	451	0	63.95	1.2e-05	SSPHLELLR
										1958.92	1	1958.91	3.9818	252	267	0	133.86	2.2e-12	HIAHDFNDPLTWSHNR
										1363.7	1	1363.68	20.1661	75	87	0	76.51	1.5e-06	TLTISDNGVGMTR
										1679.71	1	1679.76	-27.2659	239	251	1	74.32	1.1e-06	SEITDEEYKEFYK
										2326.06	1	2326.06	1.37572	402	422	0	100.74	3.8e-09	FASTYTDSSAQTVSLEDYVSR
										1409.56	1	1409.57	-10.003	182	192	0	69.45	1.9e-06	EGEDEFLDDWR
										1988	1	1987.92	41.1486	304	319	0	44.39	0.0023	VFIMDDAEQFMPNYLR
										1038.59	1	1038.58	7.79909	173	181	0	59.36	2.9e-05	GTEITLHLR
										1585.85	1	1585.85	0.504461	566	578	0	89.14	6.6e-08	YIFELNPDHVLVK
										1484.76	1	1484.78	-13.9414	323	336	0	79.05	8.3e-07	GLIDSSDLPLNVSR
										1273.64	1	1273.67	-17.3515	606	616	0	81.23	5.5e-07	GTLEDPNLFIR
										1113.65	1	1113.64	5.11835	454	463	0	77.53	8.2e-07	GIEVLLLSDR
BIO55926	glnS	gi|24112034|ref|NP_706544.1|	glutaminyl-tRNA synthetase	60	554	64006	5.88	1.62	1	1109.5	1	1109.49	9.64408	282	290	0	60.13	5.4e-05	HVEGWDDPR
BIO68265	nhaB	gi|56479842|ref|NP_707083.2|	Na+/H+ antiporter	109	531	59114	6.23	1.88	1	1303.66	1	1303.67	-6.44336	205	214	0	81.77	4.9e-07	HYNVVLEQFR
BIO30102	fhuC	gi|56479614|ref|NP_706099.2|	iron-hydroxamate transporter ATP-binding subunit	62	279	30557	7.36	3.23	1	1055.54	1	1055.53	12.1266	125	133	0	61.9	3.7e-05	YPWHGALGR
BIO47422	yhdP	gi|56480296|ref|NP_709041.2|	hypothetical protein SF3284	72	1266	139003	5.34	1.03	1	1665.72	1	1665.75	-18.4901	1078	1090	0	66.18	9.7e-06	QSSFNVDYDLHWR		extended(yhdP)
										1077.57	1	1077.56	-5.93934	107	114	0	52.24	7.2e-07	DLTFWQLR
BIO87227	spa47	gi|31983538|ref| NP_858282.1|	ATP synthase SpaL	58	430	47774	5.5	2.56	1	1272.66	1	1272.68	-14.5362	321	331	0	58.39	9.8e-05	SILDGHIYLSR
BIO47488	yhcK	gi|56480291|ref|NP_709019.2|	transcriptional regulator NanR	93	263	29506	6.01	6.09	1	1822.89	1	1822.91	-12.7269	113	128	0	93.48	2.7e-08	DFLSHPGGIAHFEQLR
BIO54775	ompA	gi|56479781|ref|NP_706879.2|	outer membrane protein A	1247	372	40346	5.89	53.43	13	1378.74	1	1378.75	-6.96285	303	314	1	69.38	6.1e-06	RAQSVVDYLISK	Deamidated (NQ)
										1125.58	1	1125.55	26.6537	245	253	0	62.46	3e-05	SDVLFNFNK	Carbamyl (N-term)
										1322.65	1	1322.65	-0.453636	278	289	0	81.61	4.9e-07	DGSVVVLGYTDR	Carbamyl (N-term)
										1082.54	1	1082.54	-3.04839	245	253	0	79.61	6.5e-07	SDVLFNFNK
										1469.7	1	1469.7	3.74227	106	118	1	92.52	3.6e-08	MPYKGDNINGAYK
										914.493	1	914.519	-27.6648	355	361	1	42.09	0.0044	RVEIEVK	Carbamyl (N-term)
										1408.68	1	1408.66	14.1979	290	302	0	124.52	2.4e-11	IGSDAYNQGLSER
										1451.69	1	1451.66	14.7417	290	302	0	94.48	2.3e-08	IGSDAYNQGLSER	Carbamyl (N-term)
										1213.62	1	1213.61	4.69672	344	354	0	81.65	4.1e-07	AALIDCLAPDR
										1256.64	1	1256.62	17.8256	344	354	0	63.07	3.1e-05	AALIDCLAPDR	Carbamyl (N-term)
										2599.43	1	2599.35	30.1999	254	277	0	61.77	1.3e-05	ATLKPEGQAALDQLYSQLSNLDPK
										2600.34	1	2600.33	2.0382	254	277	0	63.12	1.9e-05	ATLKPEGQAALDQLYSQLSNLDPK	Deamidated (NQ)
										2601.28	1	2601.27	1.88369	163	187	0	89.24	5.4e-08	DHDTGVSPVFAGGVEYAITPEIATR
										871.484	1	871.513	-33.046	355	361	1	50.33	0.00065	RVEIEVK
										1653.84	1	1653.83	6.34892	128	141	0	127.76	1.1e-11	LGYPITDDLDIYTR
										1221.66	1	1221.66	-0.900414	304	314	0	88.6	7.2e-08	AQSVVDYLISK
										1279.65	1	1279.64	4.92326	278	289	0	73.53	3e-06	DGSVVVLGYTDR
										1369.7	1	1369.71	-8.68795	344	355	1	40.72	0.0054	AALIDCLAPDRR
										1696.82	1	1696.83	-5.95227	128	141	0	79.29	7.4e-07	LGYPITDDLDIYTR	Carbamyl (N-term)
										1264.66	1	1264.67	-8.38166	304	314	0	80.8	5.1e-07	AQSVVDYLISK	Carbamyl (N-term)
										1377.76	1	1377.76	-1.30647	303	314	1	71.7	2.9e-06	RAQSVVDYLISK
BIO01449	groES	gi|24115497|ref|NP_710007.1|	co-chaperonin GroES	372	97	10381	5.15	48.45	4	1150.59	1	1150.6	-7.1267	1	9	0	43.51	0.003	MNIRPLHDR
										1201.66	1	1201.67	-5.32594	21	34	0	122.61	3e-11	SAGGIVLTGSAAAK
										970.521	1	970.52	1.13341	38	47	0	58.97	6.8e-05	GEVLAVGNGR
										1494.82	1	1494.77	29.9042	61	74	0	134.45	1.4e-12	VGDIVIFNDGYGVK
BIO61510	mreB	gi|56480298|ref|NP_709046.2|	regulator of ftsI, penicillin binding protein 3	168	372	39670	5.37	11.55	3	1428.66	1	1428.66	0.279982	245	257	0	48.59	0.00077	HEIGSAYPGDEVR
										1736.88	1	1736.88	-4.2605	214	228	1	78.61	9.3e-07	IGGDRFDEAIINYVR
										1669.86	1	1669.84	10.48	243	257	1	101.19	4.6e-09	IKHEIGSAYPGDEVR
BIO64706	glpQ	gi|56480072|ref|NP_708129.2|	glycerophosphodiester phosphodiesterase	74	377	42988	5.63	2.65	1	1235.58	1	1235.58	-1.78054	193	202	0	54.21	0.00026	APWFHHQEGK
BIO80998	pntA	gi|56479938|ref|NP_707500.2|	NAD(P) transhydrogenase subunit alpha	214	528	56662	5.66	9.46	4	1198.61	1	1198.61	-2.16918	159	169	0	88.38	8.2e-08	AIVEAAHEFGR
										1576.78	1	1576.77	1.5221	361	374	0	33.29	0.034	DGNITVDFDDVVIR
										1833.92	1	1833.91	4.85302	359	374	1	113.14	3.1e-10	EKDGNITVDFDDVVIR
										1061.56	1	1061.55	7.53615	211	219	0	52.85	0.00037	AFDTRPEVK
BIO48742	-	gi|24114136|ref|NP_708646.1|	putative lipoprotein	72	259	27699	10.21	11.57	2	813.473	1	813.45	29.2581	233	238	0	50.64	0.00041	LHFQIR	Deamidated (NQ)
										2706.25	1	2706.23	6.35569	192	215	0	38.21	0.0058	HSEDYITAYAHNDTMLVNNGQSVK
										812.462	1	812.466	-4.8002	233	238	0	39.52	0.0036	LHFQIR
BIO24795	ygfZ	gi|24114152|ref|NP_708662.1|	putative global regulator	113	326	36185	5.17	4.6	1	1755.87	1	1755.86	4.10056	146	160	0	76.86	1.3e-06	EGATTLLWFEHPAER
BIO79547	-	gi|24113398|ref|NP_707908.1|	putative enzyme of sugar metabolism	89	274	29831	5.39	5.47	1	1632.8	1	1632.79	5.32829	206	220	0	89.28	7.5e-08	GGHIYNICAPAHPAR
BIO42235	yiiT	gi|24115217|ref|NP_709727.1|	universal stress protein UspD	180	142	16397	6.37	11.97	1	2121.02	1	2120.96	25.2715	102	118	0	120.88	5.3e-11	EQCDLLVCGHHHSFINR
BIO73910	rhlB	gi|24115073|ref|NP_709583.1|	ATP-dependent RNA helicase RhlB	109	421	47325	7.29	3.8	1	1942.91	1	1942.9	8.441	267	282	1	109.3	6.4e-10	HRCEEIWGHLAADGHR
BIO20071	-	gi|24112777|ref|NP_707287.1|	hypothetical protein SF1393	73	165	18253	4.66	15.14	2	1759.93	1	1759.95	-6.76157	116	131	0	73.39	2.4e-06	NQIIGVLDIDSTVFAR
										1127.52	1	1127.52	-0.443449	4	12	0	52.94	0.00022	TEFYADLNR
BIO15952	murE	gi|24111530|ref|NP_706040.1|	UDP-N-acetylmuramoylalanyl-D-glutamate--2,6-diaminopimelate ligase	52	495	53706	5.43	2.02	1	1276.56	1	1276.58	-17.5468	101	110	0	51.75	0.0003	FYHEPSDNLR
BIO17510	gltA	gi|24112004|ref|NP_706514.1|	type II citrate synthase	171	427	48444	6.32	5.84	2	896.483	1	896.487	-3.90413	284	290	0	41.34	0.0028	HIPEFVR
										2004.05	1	2004.04	6.6865	223	240	0	119.21	5.8e-11	ILILHADHEQNASTSTVR
BIO01129	fis	gi|24114546|ref|NP_709056.1|	DNA-binding protein Fis	141	98	11233	9.34	2.34	1	2527.31	1	2527.32	-4.23373	6	28	0	110.93	2.8e-10	VNSDVLTVSTVNSQDQVTQKPLR
BIO18010	ybiC	gi|24112169|ref|NP_706679.1|	hypothetical protein SF0751	248	361	39347	5.81	11.07	2	2388.18	1	2388.17	2.1774	300	320	0	51.39	0.00036	ASPHDDDKPILLPGEWEVNTR
										2025.06	1	2025.05	2.51845	105	123	0	148.53	6.9e-14	AHQHGIAAVALHNSHHIGR
BIO48580	pgk	gi|56480207|ref|NP_708686.2|	phosphoglycerate kinase	546	408	43424	5.23	33.55	8	2042.95	1	2042.93	5.62916	150	167	0	89.58	6.2e-08	YAALCDVFVMDAFGTAHR
										1873.95	1	1873.95	0.426907	377	394	0	154.26	2.3e-14	ISYISTGGGAFLEFVEGK
										1583.87	1	1583.83	24.3081	266	279	0	56.3	0.0001	LLTTCNIPVPSDVR
										2464.32	1	2464.31	3.77388	228	252	0	163.81	1.5e-15	IADQLIVGGGIANTFIAAQGHDVGK
										1226.69	1	1226.67	15.2445	395	405	0	49.66	0.00047	VLPAVAMLEER
										2001	1	2001.02	-10.1948	178	197	0	127.5	9.5e-12	FADVACAGPLLAAELDALGK
										2203.11	1	2203.1	5.99156	115	134	0	197.49	8.8e-19	DYLDGVDVAEGELVVLENVR
										1154.69	1	1154.69	0.433016	60	70	0	75.39	5.7e-07	ASLPTIELALK
										1242.68	1	1242.66	16.014	395	405	0	41.9	0.0034	VLPAVAMLEER	Oxidation (M)
BIO41155	waaI	gi|24114892|ref|NP_709402.1|	lipid A-core, surface polymer ligase	77	402	46342	9.58	2.48	1	1324.64	1	1324.65	-4.6805	304	313	0	72.65	3.2e-06	VIDYPEWTFR
BIO13793	trxA	gi|56480434|ref|NP_709584.2|	thioredoxin	86	144	16080	5.11	16.66	2	1730.9	1	1730.87	17.5634	40	54	0	86.3	1.3e-07	IIHLTDDSFDTDVLK
										1000.6	1	1000.63	-27.9823	110	118	0	60.28	2.5e-05	GIPTLLLFK
BIO78026	perM	gi|24113821|ref|NP_708331.1|	putative permease	113	353	39311	9.12	5.09	1	2008.94	1	2008.94	-3.43464	121	138	0	100.06	5.3e-09	YPVLMDAGIIDAMAENMR
BIO89884	ipgC	gi|31983576|ref|NP_858262.1|	IpgC, cytoplasmic chaperone for IpaB and IpaC	598	155	17916	4.58	31.59	4	1351.67	1	1351.69	-16.202	50	60	1	62.96	3.5e-05	GRIEEAEVFFR
										1138.58	1	1138.57	13.2623	52	60	0	78.46	8.5e-07	IEEAEVFFR
										1746.8	1	1746.79	8.93068	125	138	0	118.01	8.9e-11	ECFELVIQHSNDEK
										1835.83	1	1835.83	1.57967	102	116	0	106.04	1.3e-09	NDYTPVFHTGQCQLR	Deamidated (NQ)
										1834.82	1	1834.84	-11.9901	102	116	0	119.32	6.3e-11	NDYTPVFHTGQCQLR
BIO01685	yigA	gi|31983635|ref|NP_858385.1|	hypothetical protein CP0252	53	70	8424	11.7	12.85	1	942.566	1	942.55	17.6118	23	31	0	52.89	0.00017	AVILEVSGR
BIO54193	phoP	gi|24112549|ref|NP_707059.1|	DNA-binding transcriptional regulator PhoP	63	223	25519	5.1	19.26	3	2127.17	1	2127.13	16.125	119	138	0	54.03	0.00011	NSGLASQVISLPPFQVDLSR
										1496.87	1	1496.86	9.55336	68	81	0	45.09	0.00061	SNDVSLPILVLTAR
										1081.54	1	1081.56	-15.3483	215	223	0	63.14	2.7e-05	GQGYLFELR
BIO02829	ribH	gi|56479650|ref|NP_706303.2|	riboflavin synthase subunit beta	176	188	19766	9.56	13.82	2	1289.72	1	1289.73	-8.76149	105	116	0	102.44	2.5e-09	YDAVIALGTVIR
										1513.75	1	1513.76	-1.91576	33	46	0	63.5	3.5e-05	MNIIEANVATPDAR
BIO02057	guaC	gi|24111549|ref|NP_706059.1|	guanosine 5'-monophosphate oxidoreductase	112	347	37759	6.1	9.5	2	986.505	1	986.493	11.6575	278	286	0	79.49	7.9e-07	HVGGVAEYR
										2322.09	1	2322.05	15.9772	231	254	0	75.61	1.4e-06	AFGGGADFVMLGGMLAGHEESGGR
BIO30716	ribD	gi|24111792|ref|NP_706302.1|	bifunctional diaminohydroxyphosphoribosylaminopyrimidine deaminase/5-amino-6-(5-phosphoribosylamino)uracil reductase	56	367	40695	7.33	4.35	1	1754.83	1	1754.82	5.24272	65	80	0	55.53	0.00017	GATAYVTLEPCSHHGR
BIO82237	narX	gi|24112621|ref|NP_707131.1|	nitrate/nitrite sensor protein NarX	48	598	67669	6.27	5.02	2	1695	1	1694.99	2.59588	490	504	0	47.05	0.00023	LVPSHQAIHLLQIAR
										1789.87	1	1789.87	-2.17892	93	107	0	47.58	0.0012	DGQLAQLQGLQDYWR
BIO57270	yaeH	gi|24111600|ref|NP_706110.1|	hypothetical protein SF0155	87	128	15144	6.62	9.38	1	1564.75	1	1564.76	-6.13514	78	89	0	64.18	2.5e-05	YIIDELDQICQR
BIO02256	tsf	gi|24111605|ref|NP_706115.1|	elongation factor Ts	806	283	30518	5.22	27.91	6	1874.99	1	1874.9	46.7757	26	42	0	86.67	1.1e-07	ALTEANGDIELAIENMR	Oxidation (M)
										1859.91	1	1859.89	9.62421	26	42	0	82.07	4.3e-07	ALTEANGDIELAIENMR	Deamidated (NQ)
										930.549	1	930.539	10.8539	2	10	0	73.61	1.6e-06	AEITASLVK
										1271.63	1	1271.63	6.3698	248	258	0	101.7	4.6e-09	EHNAEVTGFIR
										927.531	1	927.514	18.4364	126	133	0	64.49	1.5e-05	IGENINIR
										1858.94	1	1858.91	17.4296	26	42	0	154.39	2.3e-14	ALTEANGDIELAIENMR
										1741.88	1	1741.87	3.78902	135	151	0	154.16	2.6e-14	VAALEGDVLGSYQHGAR
BIO73431	tpiA	gi|24115214|ref|NP_709724.1|	triosephosphate isomerase	211	255	27126	5.64	13.32	3	1080.56	1	1080.55	9.34706	3	11	0	59.82	5.7e-05	HPLVMGNWK
										1333.7	1	1333.69	4.64875	17	27	0	95.24	2.1e-08	HMVHELVSNLR
										1096.55	1	1096.55	-2.37108	3	11	0	54.78	0.00018	HPLVMGNWK	Oxidation (M)
										1349.67	1	1349.69	-10.8173	17	27	0	76.76	1.5e-06	HMVHELVSNLR	Oxidation (M)
										1570.81	1	1570.81	-1.33689	85	98	0	103.48	2.8e-09	DIGAQYIIIGHSER
BIO32412	ybhE	gi|56479762|ref|NP_706812.2|	6-phosphogluconolactonase	112	333	36870	5	3.6	1	1350.68	1	1350.67	7.18163	232	243	0	84.19	2.5e-07	WAADIHITPDGR
BIO18713	appC	gi|56479786|ref|NP_706901.2|	third cytochrome oxidase, subunit I	426	516	58267	6.6	11.99	4	2052.93	1	2052.91	7.89122	362	379	0	65.29	1.4e-05	YAPDMNHVTAAQYQAAMR	Oxidation (M)
										2036.97	1	2036.92	24.0068	362	379	0	137.11	1.2e-12	YAPDMNHVTAAQYQAAMR
										1095.59	1	1095.58	5.93292	339	347	0	57.46	8.4e-05	EPHVLQAFR
										2152.3	1	2152.3	0.882777	290	310	0	126.96	6.1e-13	IPALLGILATHSLDKPVPGLK
										1675.83	1	1675.82	7.39937	325	338	0	83.57	2.9e-07	MAWLLMQEISQGNR
BIO21008	pykF	gi|56479951|ref|NP_707575.2|	pyruvate kinase	315	542	59179	6.66	17.13	6	1629.73	1	1629.73	0.36816	105	118	0	131.81	3.9e-12	LNFSHGDYAEHGQR
										2676.25	1	2676.27	-8.59405	293	316	0	47.73	0.00076	IENQEGLNNFDEILEASDGIMVAR
										1180.62	1	1180.62	-6.77608	257	267	0	83.48	2.5e-07	GVDFVAASFIR
										1751.87	1	1751.86	4.79491	392	406	0	42.54	0.0035	YPLEAVSIMATICER
										1937	1	1936.97	15.3848	390	406	1	83.06	2.9e-07	GKYPLEAVSIMATICER
										1274.68	1	1274.67	8.0805	281	292	0	40.12	0.0063	AHGGENIHIISK
										1952.99	1	1952.97	8.49987	390	406	1	54.6	0.0002	GKYPLEAVSIMATICER	Oxidation (M)
BIO64592	nuoI	gi|24113653|ref|NP_708163.1|	NADH dehydrogenase subunit I	69	180	21037	5.4	4.44	1	1150.56	1	1150.51	40.7646	145	152	0	53.16	0.00034	YPEYNFYR
BIO54012	prsA	gi|56479854|ref|NP_707116.2|	ribose-phosphate pyrophosphokinase	159	337	36824	5.62	3.85	1	1374.75	1	1374.75	-3.20057	311	323	0	119.18	6.1e-11	TLTLSGMLAEAIR
										1390.74	1	1390.75	-8.34083	311	323	0	54.01	0.00023	TLTLSGMLAEAIR	Oxidation (M)
BIO51331	rfbG	gi|24113420|ref|NP_707930.1|	dTDP-rhamnosyl transferase	73	301	35532	8.75	2.65	1	1115.51	1	1115.5	2.51008	202	209	0	53.4	0.00021	NYSWYIDR
BIO68291	minD	gi|24112561|ref|NP_707071.1|	cell division inhibitor MinD	48	270	29710	5.25	4.07	1	1246.71	1	1246.69	13.3954	34	44	0	46.76	0.00073	TVVIDFDIGLR
BIO02921	ybaU	gi|24111825|ref|NP_706335.1|	peptidyl-prolyl cis-trans isomerase (rotamase D)	275	623	68068	4.97	16.99	6	3607.68	1	3607.66	5.84866	238	268	0	87.38	4.1e-08	LVAATMQQPVSDADIQSYYDQHQDQFTQPQR
										1499.77	1	1499.76	7.6679	178	191	0	78.7	8.7e-07	GETDELAALVAQQR
										2230.2	1	2230.2	1.92808	468	487	0	92.93	1.6e-08	VSEHKPEAVKPLADVQEQVK
										1418.7	1	1418.74	-30.8725	95	106	0	74.86	2.3e-06	LIDEALLDQYAR
										3608.69	1	3608.65	12.4146	238	268	0	84.23	9.6e-08	LVAATMQQPVSDADIQSYYDQHQDQFTQPQR	Deamidated (NQ)
										976.563	1	976.571	-7.88473	344	352	0	64.71	1.2e-05	SSVGFLIVR
										2257.06	1	2257.06	-2.83554	138	157	0	47.19	0.00099	YNGILNQMGMTADQYAQALR
BIO78191	-	gi|24113773|ref|NP_708283.1|	hypothetical protein SF2485	236	191	21142	5.21	8.37	1	1880.83	1	1880.84	-5.63577	152	167	0	130.87	3.5e-12	AEGSQHISYQFSGEWR
BIO19573	narJ	gi|24112625|ref|NP_707135.1|	nitrate reductase 1, delta subunit	46	236	26511	4.76	11.43	2	1251.75	1	1251.76	-4.95305	135	146	0	45.61	0.00033	DIAPILALLSAR
										1694.88	1	1694.87	4.36611	71	85	0	46.25	0.0013	ATSLLLFEHVHGESR
BIO57362	yadF	gi|24111569|ref|NP_706079.1|	putative carbonic anhdrase	70	220	25366	6.16	5.9	1	1466.77	1	1466.79	-10.7718	52	64	0	69.87	5.6e-06	LTGLEPGELFVHR
BIO81871	tpx	gi|24112719|ref|NP_707229.1|	thiol peroxidase	488	168	17995	4.75	41.62	4	1897.92	1	1897.94	-8.16677	94	110	0	93.38	2.7e-08	FCGAEGLNNVITLSTFR
										1349.66	1	1349.68	-15.5592	34	46	0	78.18	1.1e-06	DLSDVTLGQFAGK
										2366.17	1	2366.2	-13.6506	2	24	0	142.72	2.8e-13	SQTVHFQGNPVTVANSIPQAGSK
										1918.02	1	1918	13.1908	49	66	0	131.58	3.1e-12	VLNIFPSIDTGVCAASVR
BIO03370	ahpC	gi|24111953|ref|NP_706463.1|	alkyl hydroperoxide reductase subunit C	494	187	20862	5.03	50.78	6	1888.97	1	1888.93	17.5761	64	80	0	137.73	1e-12	LGVDVYAVSTDTHFTHK
										1498.76	1	1498.79	-19.6159	172	186	0	107.39	1.2e-09	EGEATLAPSLDLVGK
										2383.29	1	2383.27	7.34284	121	143	0	151.6	1.9e-14	ATFVVDPQGIIQAIEVTAEGIGR
										1215.59	1	1215.59	-2.13888	81	91	0	91.81	4.3e-08	AWHSSSETIAK
										1364.69	1	1364.68	10.8451	94	106	0	55.4	0.00021	YAMIGDPTGALTR
										1683.81	1	1683.8	4.27603	154	169	0	129.79	7e-12	AAQYVASHPGEVCPAK
BIO00975	-	gi|24114112|ref|NP_708622.1|	hypothetical protein SF2843	192	72	7929	4.57	43.06	1	3489.64	1	3489.61	7.88053	33	63	0	94.51	9.4e-09	MILTDGKPEIDDDTGLVSYHDQQGNAMQINR	Oxidation (M)
										3505.64	1	3505.61	8.30098	33	63	0	77.63	4.9e-07	MILTDGKPEIDDDTGLVSYHDQQGNAMQINR	2 Oxidation (M)
										3473.65	1	3473.62	9.52897	33	63	0	77.54	5.9e-07	MILTDGKPEIDDDTGLVSYHDQQGNAMQINR
BIO64825	napA	gi|24113592|ref|NP_708102.1|	nitrate reductase	89	828	93612	8.07	3.74	2	1823.96	1	1823.95	4.11195	295	311	0	53.16	0.00024	GATDIGYGLRPTHPLEK
										1607.68	1	1607.71	-18.5357	639	652	0	88.95	3.9e-08	GHGHDLAPFDDYHK
BIO44073	blc	gi|24115508|ref|NP_710018.1|	outer membrane lipoprotein Blc	218	177	20013	8.89	10.51	2	1270.63	1	1270.63	-4.40725	39	48	0	78.19	9.4e-07	YLGTWYEIAR
										1064.56	1	1064.57	-7.98448	136	143	0	65.25	2e-05	DYLWILSR
BIO84356	pal	gi|56479690|ref|NP_706493.2|	peptidoglycan-associated outer membrane lipoprotein	532	181	19724	6.35	50.8	5	1777.82	1	1777.82	1.18122	90	104	0	61.25	5e-05	SDFAQMLDAHANFLR	Carbamyl (N-term)
										2801.4	1	2801.37	12.2083	68	89	1	43.98	0.0016	LQMQQLQQNNIVYFDLDKYDIR	Deamidated (NQ); Oxidation (M)
										2800.41	1	2800.39	9.46298	68	89	1	35.96	0.0097	LQMQQLQQNNIVYFDLDKYDIR	Oxidation (M)
										2784.42	1	2784.39	10.8103	68	89	1	53.41	0.00016	LQMQQLQQNNIVYFDLDKYDIR
										1752.83	1	1752.78	27.3281	90	104	0	35.48	0.019	SDFAQMLDAHANFLR	2 Deamidated (NQ); Oxidation (M)
										1751.76	1	1751.79	-19.0662	90	104	0	60.15	3.9e-05	SDFAQMLDAHANFLR	Deamidated (NQ); Oxidation (M)
										3185.3	1	3185.27	8.79047	35	67	0	55.44	2.2e-05	NASNDGSEGMLGAGTGMDANGGNGNMSSEEQAR
										1750.82	1	1750.81	5.36894	90	104	0	100.84	5.4e-09	SDFAQMLDAHANFLR	Oxidation (M)
										1334.68	1	1334.65	22.7026	121	132	0	89.22	9e-08	GTPEYNISLGER
										1154.49	1	1154.53	-32.0476	111	120	0	88.58	4.8e-08	VTVEGHADER	Carbamyl (N-term)
										1734.85	1	1734.81	18.2152	90	104	0	133.99	2.9e-12	SDFAQMLDAHANFLR
										2785.4	1	2785.37	8.36512	68	89	1	52.01	0.00028	LQMQQLQQNNIVYFDLDKYDIR	Deamidated (NQ)
BIO00172	ybeD	gi|24112069|ref|NP_706579.1|	hypothetical protein SF0650	124	87	9821	5.5	39.07	2	1583.8	1	1583.79	5.49314	38	52	0	59.3	7.7e-05	HAPGDYTPTVKPSSK
										2108.11	1	2108.13	-10.4832	19	37	0	124.4	1.5e-11	VMGQALPELVDQVVEVVQR
BIO02805	secD	gi|24111786|ref|NP_706296.1|	preprotein translocase subunit SecD	374	615	66616	8.63	10.88	5	1806.93	1	1806.93	-0.442739	196	211	1	46.73	0.0013	RHPDLVISSQGSNQLR	Deamidated (NQ)
										1649.85	1	1649.85	-0.72734	197	211	0	144.36	2.5e-13	HPDLVISSQGSNQLR
										1440.73	1	1440.74	-1.04113	170	181	1	93.79	2.5e-08	KENNYGLSITFR
										1319.68	1	1319.71	-22.3534	271	282	0	80.25	6.6e-07	EILGATATLEFR
										1227.67	1	1227.68	-12.4625	66	77	0	55.98	0.00014	SVALEEGAILAR
										1805.98	1	1805.95	14.6183	196	211	1	118.27	6.2e-11	RHPDLVISSQGSNQLR
BIO25491	yqjI	gi|24114369|ref|NP_708879.1|	hypothetical protein SF3112	107	207	23843	6.27	18.34	3	1040.63	1	1040.66	-25.5607	65	73	0	48.68	0.00029	LVILDILSR
										2491.96	1	2491.94	9.39027	26	46	0	107.02	9.5e-11	SEHEHCGHGHQHEHGQCCGGR
										961.491	1	961.477	14.977	57	64	0	65.54	2.2e-05	FFGHGELR
BIO34365	nlpC	gi|24112896|ref|NP_707406.1|	lipoprotein	79	154	17486	9.37	5.84	1	1167.63	1	1167.61	14.0457	72	80	1	69.91	4.2e-06	DRFDLHLPR
BIO55493	glnQ	gi|24112177|ref|NP_706687.1|	glutamine ABC transporter ATP-binding protein	210	240	26667	6.28	6.25	1	1693.79	1	1693.79	-3.71946	130	144	0	127.66	1e-11	AHHYPSELSGGQQQR
BIO47572	vpsB	gi|24114483|ref|NP_708993.1|	integral membrane protein	299	260	27902	9.99	5.38	1	1411.82	1	1411.82	-1.06246	98	111	0	133.94	9e-13	ELGPVVAALLFAGR
BIO76708	ansB	gi|24114218|ref|NP_708728.1|	L-asparaginase II	49	348	36897	5.95	3.73	1	1380.69	1	1380.7	-7.31511	311	323	0	48.61	0.00085	YGFVASGTLNPQK
BIO59100	yijP	gi|56480492|ref|NP_709755.2|	hypothetical protein SF4032	81	592	68281	6.95	5.74	2	2804.28	1	2804.27	2.67449	464	488	0	39.84	0.0041	AADPNGFLVYFSDHGEEVYDTPPHK
										1153.57	1	1153.55	12.6566	413	421	1	54.53	0.0002	YRYPENQGK
BIO83245	pflB	gi|24112311|ref|NP_706821.1|	formate acetyltransferase 1	789	760	85554	5.69	29.67	17	1554.71	1	1554.71	-1.02913	505	517	0	109.67	5.4e-10	YSYEASLMALHDR
										889.504	1	889.502	1.91118	726	732	0	53.07	0.00022	YPQLTIR
										1215.57	1	1215.56	2.87932	18	27	0	72.52	3e-06	GDWQNEVNVR
										1435.67	1	1435.68	-5.29367	626	640	0	79.04	7.7e-07	AGAPFGPGANPMHGR
										1122.55	1	1122.57	-15.322	8	17	0	56.96	0.00015	LATAWEGFTK
										3323.56	1	3323.56	-0.330971	684	713	0	37.04	0.0054	TNLAGLMDGYFHHEASIEGGQHLNVNVMNR
										1309.77	1	1309.77	1.75603	97	108	1	73.29	7.3e-07	VVGLQTEAPLKR
										1570.74	1	1570.71	22.9196	505	517	0	56.62	0.00013	YSYEASLMALHDR	Oxidation (M)
										2739.22	1	2739.19	9.23629	550	573	0	62.77	1.4e-05	DEDGLAIDFEIEGEYPQFGNNDPR
										955.541	1	955.513	29.4083	136	142	1	51.39	0.00037	KIFTEYR
										1308.57	1	1308.56	8.78827	480	489	0	51.54	0.0003	MDHFMDWLAK	Oxidation (M)
										1342.65	1	1342.68	-16.981	280	290	0	100.18	6e-09	TSTFLDVYIER
										1324.57	1	1324.56	12.608	480	489	0	37.26	0.0076	MDHFMDWLAK	2 Oxidation (M)
										1292.58	1	1292.57	9.43857	480	489	0	67.54	9.9e-06	MDHFMDWLAK
										1451.67	1	1451.67	-0.068886	626	640	0	63.53	2.7e-05	AGAPFGPGANPMHGR	Oxidation (M)
										1279.68	1	1279.66	15.551	220	229	1	62.62	2.9e-05	LREEIAEQHR
										2912.35	1	2912.32	12.0866	321	347	0	58.42	5.3e-05	TPEYDELFSGDPIWATESIGGMGLDGR
										1858.95	1	1858.94	4.46491	490	504	0	107.15	1.2e-09	QYITALNIIHYMHDK
										2630.27	1	2630.26	3.0035	68	92	0	80.53	3.8e-07	THAPVDFDTAVASTITSHDAGYINK
										1300.67	1	1300.67	0.153766	185	195	0	49.33	0.00077	VALYGIDYLMK	Oxidation (M)
										1242.64	1	1242.65	-2.89704	574	584	0	70.77	6e-06	VDDLAVDLVER
										1873.93	1	1873.93	-0.213455	144	159	0	146.95	1.3e-13	THNQGVFDVYTPDILR
BIO56416	ppiB	gi|24111893|ref|NP_706403.1|	peptidyl-prolyl cis-trans isomerase B	150	164	18283	5.51	14.53	2	1396.67	1	1396.65	13.5324	33	43	0	92.8	3.2e-08	EGFYNNTIFHR
										1610.82	1	1610.82	-1.2416	1	14	0	46.1	0.0016	MVTFHTNHGDIVIK
BIO04673	pepN	gi|24112341|ref|NP_706851.1|	aminopeptidase N	123	871	99418	5.12	4.83	3	1999.04	1	1999.04	-1.20058	584	601	0	122.97	2.4e-11	HQQGQPLSLPVHVADAFR
										1730.84	1	1730.91	-43.5031	128	141	0	34.22	0.026	HITYYLDRPDVLAR
										1205.64	1	1205.63	5.39138	209	218	0	40.19	0.0067	EVALELYVDR
BIO33057	yceG	gi|24112503|ref|NP_707013.1|	putative thymidylate kinase	96	340	38178	9.37	4.12	1	1496.72	1	1496.71	3.74153	312	325	0	96.18	1.7e-08	GGHTFNTNLASHNK
BIO74855	yhjK	gi|56480366|ref|NP_709307.2|	putative phosphodiesterase	61	662	74817	5.9	3.62	2	1419.61	1	1419.58	20.8512	234	244	0	60.52	3.1e-05	HYEEQNENAMR
										1501.83	1	1501.8	18.9772	254	266	0	32.14	0.025	ALLMEMLEQVVAR
BIO13986	pepQ	gi|24115141|ref|NP_709651.1|	proline dipeptidase	148	443	50318	5.6	4.28	1	2098.02	1	2097.98	20.2576	190	208	0	147.62	9.9e-14	SGMSEFDINIAYLTATGHR	Oxidation (M)
BIO49515	lepB	gi|24113910|ref|NP_708420.1|	lsignal peptidase I	120	324	36095	6.85	15.72	4	1154.6	1	1154.6	-2.77151	228	237	1	65.18	1.5e-05	KETLGDVTHR
										932.554	1	932.544	9.86548	128	135	1	41.48	0.0021	RGDIVVFK
										1506.76	1	1506.76	0.0663675	284	296	0	77.3	1.3e-06	YWGFVPEANLVGR
										2308.13	1	2308.09	16.1605	297	316	1	46.88	0.0011	ATAIWMSFDKQEGEWPTGVR
BIO26354	hslO	gi|56480328|ref|NP_709173.2|	Hsp33-like chaperonin	104	291	32766	4.32	8.24	2	1782.98	1	1782.95	15.9286	199	213	0	65.52	1.1e-05	TEELLTLPANEVLWR
										1157.58	1	1157.59	-4.14656	12	20	0	58.9	9.2e-05	YLFENFAVR
BIO55253	ybjX	gi|24112252|ref|NP_706762.1|	putative enzyme	170	330	38654	9.38	12.35	3	934.507	1	934.503	4.38736	116	122	0	37.74	0.01	YHYALLR
										1409.78	1	1409.79	-6.1002	96	107	0	42.76	0.0018	LHRPYLAANLSR
										2295	1	2295	-0.261438	267	286	0	163.17	1.9e-15	IHADYNAFWESVGGVCDAER
BIO25888	ptsN	gi|56480285|ref|NP_709003.2|	sugar-specific enzyme IIA component of PTS	82	171	18991	5.59	15.69	2	1810.04	1	1810.04	1.32594	50	65	0	81.57	1.4e-07	QLSLPPQVVFEAILTR
										1218.72	1	1218.71	12.6363	127	137	0	47.03	0.00027	THLHTLSLVAK
BIO75525	rpsD	gi|56480311|ref|NP_709084.2|	30S ribosomal protein S4	455	206	23495	10.05	32.01	4	2045.04	1	2045.03	3.91192	189	206	0	106.39	1.3e-09	SDLSADINEHLIVELYSK
										1959.07	1	1959.04	14.4458	129	146	0	145.71	9.1e-14	VVNIASYQVSPNDVVSIR
										1696.95	1	1696.95	2.53396	82	97	1	124.67	1.1e-11	LKGNTGENLLALLEGR
										1455.77	1	1455.77	3.572	84	97	0	139.55	5.7e-13	GNTGENLLALLEGR
BIO20404	infC	gi|24112886|ref|NP_707396.1|	translation initiation factor IF-3	61	144	16682	9.26	9.03	1	1540.72	1	1540.72	3.05053	62	74	0	61.05	4.2e-05	FRPSTDEGDYQVK
BIO77292	truD	gi|24114040|ref|NP_708550.1|	tRNA pseudouridine synthase D	58	349	39296	6.15	3.15	1	1369.65	1	1369.66	-6.71701	82	92	0	58.01	0.00011	HAVTEQWLCAR
BIO05150	yceC	gi|24112492|ref|NP_707002.1|	23S rRNA pseudouridylate synthase C	82	319	36118	9.85	4.7	1	1725.84	1	1725.82	10.6036	246	260	0	69.26	8.3e-06	VHTQYAGHPIAFDDR
BIO83134	asnC	gi|56479774|ref|NP_706849.2|	asparaginyl-tRNA synthetase	228	481	54612	5.19	15.36	6	1045.59	1	1045.58	8.70332	157	165	0	66.64	1.1e-05	HTLAQALHR
										1035.51	1	1035.5	7.04972	359	366	0	48.44	0.0011	YLAEEHFK
										2191.02	1	2191.03	-7.53069	341	358	1	109.55	6.9e-10	KFENPVYWGVDLSSEHER
										2062.94	1	2062.94	1.40576	342	358	0	126.32	1.2e-11	FENPVYWGVDLSSEHER
										916.495	1	916.477	19.7495	131	137	0	49.17	0.00099	HSIEYLR
										1622.8	1	1622.78	10.4758	441	455	0	99.84	7.4e-09	YGTVPHSGFGLGFER
BIO68152	lolB	gi|24112608|ref|NP_707118.1|	outer membrane lipoprotein LolB	48	207	23593	8.89	4.83	1	1311.63	1	1311.6	24.6264	71	80	0	47.58	0.0011	FFWQQTGQDR
BIO81649	manY	gi|24112794|ref|NP_707304.1|	PTS enzyme IIC	64	266	27732	5	4.51	1	1300.64	1	1300.68	-26.6784	115	126	0	64.02	2.6e-05	TITVAFQHAADK
BIO61647	arcB	gi|24114498|ref|NP_709008.1|	aerobic respiration control sensor protein ArcB	405	778	88042	4.99	10.53	7	873.431	1	873.428	3.54923	257	264	0	63.83	3.2e-05	HGLMGFGR
										2091.96	1	2091.97	-3.82416	222	238	0	160.19	4.6e-15	HNVSLTYEQWLDYPDGR
										939.48	1	939.481	-1.38374	246	252	1	45.98	0.0012	KVPYYDR
										1528.76	1	1528.76	2.74733	159	171	0	111.05	5.5e-10	SFLDASPDLVFYR
										1779.96	1	1779.92	23.7089	459	477	0	169.33	4.6e-16	DSHGGKPATGTGIGLAVSR
										1162.58	1	1162.61	-26.5781	413	422	0	49.17	0.00089	FTQQGQVTVR
										889.413	1	889.423	-10.5687	257	264	0	37.6	0.011	HGLMGFGR	Oxidation (M)
BIO69425	artP	gi|56479747|ref|NP_706744.2|	arginine transporter ATP-binding subunit	116	266	29927	6.48	7.14	1	2242.17	1	2242.16	2.63139	155	173	1	83.29	1.9e-07	LKPYSDRYPLHLSGGQQQR
BIO47266	rplB	gi|24114595|ref|NP_709105.1|	50S ribosomal protein L2	356	273	29956	10.93	37.39	7	2238.18	1	2238.14	15.2805	112	133	0	45.22	0.0013	AGDQIQSGVDAAIKPGNTLPMR
										1805.95	1	1805.95	0.110745	134	150	0	82.49	3e-07	NIPVGSTVHNVEMKPGK
										1248.68	1	1248.66	17.9392	243	253	0	78.56	7.6e-07	HPVTPWGVQTK
										1496.74	1	1496.74	-2.00436	190	203	0	49.14	0.00084	ATLGEVGNAEHMLR
										1163.64	1	1163.63	12.6329	157	167	0	88.91	6e-08	SAGTYVQIVAR
										1821.98	1	1821.94	22.723	134	150	0	78.79	5.3e-07	NIPVGSTVHNVEMKPGK	Oxidation (M)
										1098.62	1	1098.64	-21.481	27	36	0	62.43	2.8e-05	GKPFAPLLEK
										1687.74	1	1687.75	-3.14028	222	238	0	93.92	1.9e-08	GTAMNPVDHPHGGGEGR
										1703.77	1	1703.74	15.6127	222	238	0	83.76	2.3e-07	GTAMNPVDHPHGGGEGR	Oxidation (M)
										1512.74	1	1512.74	0	190	203	0	44.14	0.0026	ATLGEVGNAEHMLR	Oxidation (M)
BIO61715	obgE	gi|24114472|ref|NP_708982.1|	GTPase ObgE	84	390	43429	4.74	5.12	2	1396.59	1	1396.59	3.79497	349	358	0	73.67	1.4e-06	VEFMWDDYHR
										1053.53	1	1053.51	17.2756	120	129	0	53.08	0.00026	GGWHGLGNTR
BIO40036	accC	gi|56480299|ref|NP_709051.2|	acetyl-CoA carboxylase biotin carboxylase subunit	109	462	51298	6.69	6.46	2	1043.51	1	1043.53	-20.8906	370	379	0	69.59	6.5e-06	FHAPGGFGVR
										2195.13	1	2195.13	-1.41221	222	241	0	41.49	0.0034	HVEIQVLADGQGNAIYLAER
BIO23590	talA	gi|24113793|ref|NP_708303.1|	transaldolase A	97	316	35972	5.75	9.49	2	1674.75	1	1674.79	-24.0627	214	227	0	49.39	0.00051	QHHYETIVMGASFR
										1803.88	1	1803.93	-26.1651	25	40	0	97.47	1.2e-08	HYHPQDATANPSLLLK
BIO62701	fba	gi|56480206|ref|NP_708685.2|	fructose-bisphosphate aldolase	273	387	42916	6.13	14.2	3	1877.02	1	1876.99	11.934	32	48	0	68.88	5.2e-06	IFDFVKPGVITGDDVQK
										2590.3	1	2590.27	11.0799	281	304	0	55.19	0.00014	HNLPHNSLNFVFHGGSGSTAQEIK
										1538.82	1	1538.83	-12.412	144	157	0	110.55	4.3e-10	LLPWIDGLLDAGEK
BIO05206	ndh	gi|56479824|ref|NP_707024.2|	respiratory NADH dehydrogenase	250	443	48497	9.14	22.54	7	1784.91	1	1784.93	-10.7007	212	228	0	72.4	3.6e-06	GLTNEALNVTLVEAGER
										994.443	1	994.487	-44.2439	204	211	0	57.16	0.00012	QLHSYGYK
										1612.75	1	1612.74	2.23222	145	157	0	100.77	4.9e-09	ENCIFLDNPHQAR
										1844.92	1	1844.92	2.43913	83	98	0	112.14	3.8e-10	NHGFQFQLGSVIDIDR
										1343.67	1	1343.68	-6.99571	412	422	0	83.05	3.4e-07	MHQIALHGYFK
										1418.75	1	1418.74	10.2908	159	169	0	85.11	1.7e-07	FHQEMLNLFLK
										2645.19	1	2645.2	-3.96945	316	339	0	49.97	0.00032	DPDIYAIGDCASCPRPEGGFVPPR
BIO25881	yhbN	gi|56480284|ref|NP_708999.2|	hypothetical protein SF3240	46	192	20988	9.14	6.25	1	1225.73	1	1225.68	40.4674	79	90	0	46.21	0.00051	VVVTRPGGEQGK
BIO63917	-	gi|24113842|ref|NP_708352.1|	hypothetical protein SF2559	295	206	22076	5.07	31.04	4	1299.65	1	1299.66	-4.30883	153	164	0	70.68	5.5e-06	GEGWAAIVADLR	Carbamyl (N-term)
										1256.66	1	1256.65	9.86749	153	164	0	71.08	4.5e-06	GEGWAAIVADLR
										2580.36	1	2580.31	19.0675	84	106	1	45.36	0.00094	NTYGALASLELAQQFVDKNELEK
										1361.58	1	1361.61	-26.0721	41	51	0	92.12	2.1e-08	YWNSHQVDSAR
										1928.06	1	1928.04	9.95832	147	164	1	37.63	0.0069	TLDTIKGEGWAAIVADLR
										1362.63	1	1362.6	28.7686	41	51	0	53.14	0.00031	YWNSHQVDSAR	Deamidated (NQ)
BIO10219	yfjD	gi|56480153|ref|NP_708460.2|	putative transport protein	120	420	47112	6.1	2.85	1	1469.66	1	1469.67	-8.36923	355	366	0	84.29	1.8e-07	AFNWHLPEDDAR
BIO77822	yfhK	gi|24113883|ref|NP_708393.1|	putative 2-component sensor protein	52	496	56042	6.84	4.23	2	915.522	1	915.518	5.02448	257	263	0	47.81	0.001	ILWLSER
										1693.8	1	1693.8	-3.24713	435	448	0	52.17	0.00039	AMIFEPFFQGSHQR
BIO82752	pyrC	gi|24112473|ref|NP_706983.1|	dihydroorotase	70	348	39159	5.77	2.87	1	1343.68	1	1343.68	-0.223267	12	21	0	70.27	6.6e-06	RPDDWHLHLR
BIO27047	mtlD	gi|56480382|ref|NP_709374.2|	mannitol-1-phosphate 5-dehydrogenase	103	443	48106	5.93	9.02	3	1111.6	1	1111.59	6.20733	64	74	0	77.45	8.5e-07	ALHFGAGNIGR
										1442.76	1	1442.75	8.4561	384	396	0	37.5	0.01	NLIQGIAGAMHFR	Oxidation (M)
										1426.76	1	1426.75	7.85001	384	396	0	85.17	1.6e-07	NLIQGIAGAMHFR
										1814.86	1	1814.86	0.881611	205	220	0	84.11	2.5e-07	AWVEEHVGFVDSAVDR
BIO78868	napH	gi|24113590|ref|NP_708100.1|	quinol dehydrogenase membrane component	52	287	32580	8.95	3.48	1	987.554	1	987.535	18.936	214	223	0	52	0.00035	GVITVAASDR
BIO13321	yicH	gi|56480398|ref|NP_709435.2|	hypothetical protein SF3695	69	577	63144	5.65	2.77	1	1772.92	1	1772.92	-0.112808	64	79	0	69.15	7e-06	FSAPSHIVLENVTFGR
BIO72333	yjeQ	gi|161485845|ref|NP_710029.2|	ribosome-associated GTPase	69	361	40615	5.69	4.71	1	1864.9	1	1864.92	-12.0648	266	282	0	69.05	8.1e-06	LYHFPHGGDVIDSPGVR
BIO16302	cutF	gi|24111628|ref|NP_706138.1|	lipoprotein involved with copper homeostasis and adhesion	57	236	26165	5.11	16.53	2	2930.49	1	2930.48	4.74325	188	215	0	36.86	0.0066	GHSEKPVLLSVEGHFTLEANPDTGAPTK
										1292.64	1	1292.62	17.4065	171	181	0	56.8	0.00016	FMVANNAELER
BIO30008	aceE	gi|24111558|ref|NP_706068.1|	pyruvate dehydrogenase subunit E1	713	887	99948	5.46	23.22	14	1716.92	1	1716.9	10.7752	251	264	0	48.13	0.00072	LDNLVFVINCNLQR
										1502.81	1	1502.81	-0.33271	33	45	0	90.62	5.3e-08	AQYLIDQLLAEAR
										941.513	1	941.508	5.31063	459	466	0	41.68	0.003	LHGYLPSR
										1135.6	1	1135.62	-23.4233	492	501	0	61.23	4.9e-05	ELSTTIAFVR
										1056.5	1	1056.51	-2.36629	526	534	0	81.11	4.2e-07	TFGMEGLFR
										2421.17	1	2421.13	15.9429	130	151	0	44.55	0.0018	NEQDGGDLVYFQGHISPGVYAR
										1328.74	1	1328.71	24.4598	16	26	0	104.72	1.7e-09	DWLQAIESVIR
										1392.7	1	1392.7	2.08229	775	785	0	82.35	3.8e-07	WNMLHPLETPR
										1963.93	1	1963.94	-4.63355	535	551	0	71.14	5.2e-06	QIGIYSPNGQQYTPQDR
										1974.05	1	1974.04	8.10522	249	264	1	46.49	0.00096	EKLDNLVFVINCNLQR
										2064.97	1	2064.96	2.56663	749	767	0	124.26	2.3e-11	DYGVGSDVYSVTSFTELAR
										1648.81	1	1648.8	11.2203	168	182	0	114.61	2.5e-10	QEVHGNGLSSYPHPK
										2387.13	1	2387.15	-9.04843	437	456	0	146.4	1.1e-13	LPYITFPEGSEEHTYLHAQR
										2461.19	1	2461.19	-1.5846	342	362	0	169.31	5.5e-16	YPETAALVADWTDEQIWALNR
										1649.8	1	1649.78	11.3348	168	182	0	109.26	8.5e-10	QEVHGNGLSSYPHPK	Deamidated (NQ)
										1408.7	1	1408.69	6.24693	775	785	0	56.26	0.00018	WNMLHPLETPR	Oxidation (M)
BIO25479	rpoD	gi|24114367|ref|NP_708877.1|	RNA polymerase sigma factor RpoD	38	613	70334	4.71	1.63	1	1219.62	1	1219.59	17.8748	330	339	0	38.17	0.011	LHDVSEEVHR
BIO49506	rseA	gi|56480142|ref|NP_708424.2|	anti-RNA polymerase sigma factor SigE	75	228	25696	5.24	3.94	1	1203.62	1	1203.6	10.7178	44	52	0	74.56	2.8e-06	TWESYHLIR
BIO01144	rpsQ	gi|24114589|ref|NP_709099.1|	hypothetical protein SF1275	279	84	9812	9.64	32.13	2	885.528	1	885.528	-0.112927	20	27	0	60.39	3.7e-05	SIVVAIER
										2204.04	1	2204.03	5.39921	44	62	0	163.62	2.1e-15	LHVHDENNECGIGDVVEIR
BIO09733	bcp	gi|24113809|ref|NP_708319.1|	thioredoxin-dependent thiol peroxidase	144	156	17794	5.03	18.58	2	1148.58	1	1148.55	22.289	132	140	0	47.48	0.0014	IEHVFDDFK
										2293.06	1	2293.06	0.697757	13	32	0	143.56	2.4e-13	FSLPDQDGEQVNLTDFQGQR
BIO63793	yfhG	gi|56480134|ref|NP_708392.2|	hypothetical protein SF2602	57	239	27772	6.11	6.27	1	1858	1	1857.98	8.66532	181	195	0	57.09	8.3e-05	QQHHVLQQQLELTTR
BIO72190	yjiY	gi|24115571|ref|NP_710081.1|	putative carbon starvation protein	114	721	78135	8.85	2.35	1	1644.9	1	1644.91	-3.34365	468	484	0	114.38	1.4e-10	AGGAPTLAVGIAHVFHK
BIO45174	cpxR	gi|24115208|ref|NP_709718.1|	DNA-binding transcriptional regulator CpxR	121	232	26296	5.39	15.09	2	3104.38	1	3104.45	-22.7737	118	145	0	120.89	2.1e-11	SHWSEQQQNNDNGSPTLEVDALVLNPGR
										885.421	1	885.413	8.92239	213	219	0	47.27	0.00093	DGHPWFK
BIO85003	tsx	gi|56479649|ref|NP_706299.2|	outer membrane protein Tsx	749	310	35405	5.68	18.7	3	2305.95	1	2305.94	3.90296	185	202	0	142.41	9.2e-14	YQWQNYGAANENEWDGYR	Carbamyl (N-term)
										2825.21	1	2825.19	6.97299	273	296	0	45.01	0.00056	YWHDGGQWNDDAELNFGNGNFNVR	Deamidated (NQ)
										2262.95	1	2262.94	7.29141	185	202	0	156.22	5.3e-15	YQWQNYGAANENEWDGYR
										1897.92	1	1897.91	2.73985	106	121	0	85.01	1.9e-07	GIWNHGSPLFMEIEPR	Oxidation (M)
										1924.95	1	1924.93	12.3122	106	121	0	80.41	5.8e-07	GIWNHGSPLFMEIEPR	Carbamyl (N-term)
										1881.9	1	1881.92	-11.7965	106	121	0	133.4	3e-12	GIWNHGSPLFMEIEPR
										2263.91	1	2263.92	-3.88706	185	202	0	141	1e-13	YQWQNYGAANENEWDGYR	Deamidated (NQ)
										2824.21	1	2824.2	2.97429	273	296	0	65.15	5.9e-06	YWHDGGQWNDDAELNFGNGNFNVR
BIO78243	zipA	gi|56480101|ref|NP_708267.2|	cell division protein ZipA	234	345	38511	5.74	11.88	2	3532.73	1	3532.7	8.26564	88	119	0	60.47	2.5e-05	VNHAPANAQEHEAARPSPQHQYLPPYASAQPR	Deamidated (NQ)
										3531.77	1	3531.71	16.6775	88	119	0	88.55	3.6e-08	VNHAPANAQEHEAARPSPQHQYLPPYASAQPR
										1204.68	1	1204.66	15.5231	330	338	1	51.43	0.00028	LREYQDIIR
BIO64952	fruA	gi|24113554|ref|NP_708064.1|	fructose-specific PTS system IIBC component	411	563	57840	8.91	7.63	3	2091.14	1	2091.11	14.9681	83	104	0	218.62	4.2e-21	GHAKPYTAPVTATAPVAASGPK
										1439.8	1	1439.81	-3.7505	3	15	0	45.57	0.00097	TLLIIDANLGQAR	Carbamyl (N-term)
										1396.78	1	1396.8	-15.1059	3	15	0	101.67	2.3e-09	TLLIIDANLGQAR
										968.49	1	968.49	0.30976	175	182	0	54.4	0.00017	FAGKPMYR
BIO50421	nuoG	gi|56480084|ref|NP_708165.2|	NADH dehydrogenase subunit G	113	910	101449	5.82	3.19	2	1894.91	1	1894.92	-5.11895	814	829	0	76.6	1.4e-06	IAPYYHLFGSDELSQR
										1657.73	1	1657.73	-0.301617	255	267	0	70	3.8e-06	YNGTVNHYFLCDR
BIO02233	htrA	gi|24111599|ref|NP_706109.1|	serine endoprotease	108	474	49465	8.84	4.22	1	2239.05	1	2239.05	0.0893236	214	233	0	108.03	7.6e-10	SGLNAENYENFIQTDAAINR
BIO66426	-	gi|24113119|ref|NP_707629.1|	putative DNA-binding transcriptional regulator	117	240	27384	8.34	5.42	1	1346.73	1	1346.78	-33.7843	41	53	0	116.54	1.1e-10	HQLSIGALKPGAR
BIO86608	icsA/virG	gi|31983529|ref|NP_858315.1|	hypothetical protein CP0182	588	1102	116572	5.33	16.52	9	1435.75	1	1435.75	1.46265	1026	1036	1	100.74	5e-09	KFEPFLEVNWK
										2329.12	1	2329.14	-7.77112	804	824	0	112.49	2.8e-10	HGSTIVDPTTGQLSETTMWIR
										3413.64	1	3413.62	4.77499	71	103	0	82.54	1.5e-07	LLTPVDGLSPLGAGEDGMDAWYITSSNPSHASR
										1693.91	1	1693.9	4.95896	943	958	0	59.18	5.5e-05	GITGALEAGYIYPTIR
										2345.1	1	2345.13	-12.5792	804	824	0	47.87	0.00083	HGSTIVDPTTGQLSETTMWIR	Oxidation (M)
										2525.14	1	2525.13	3.60378	857	879	0	82.21	2e-07	TNFTDHDGLHVGIMGAYGYQDSK
										2480.24	1	2480.26	-4.99948	959	979	0	151.63	2.9e-14	WTAHNNIDNALYLNPQVQITR
										2541.14	1	2541.12	5.62743	857	879	0	75.81	9.6e-07	TNFTDHDGLHVGIMGAYGYQDSK	Oxidation (M)
										1917.9	1	1917.89	4.74479	1041	1057	0	63.11	2.8e-05	QYGVIMNGMSNHQIGNR
										2717.34	1	2717.33	5.44653	661	687	1	53.55	0.00018	TDRLEIAGHASGITYVAVTNEGGSGDK
										1418.68	1	1418.67	12.6175	825	837	0	125.69	1.9e-11	TVGGHNEHNLADR
BIO15119	fbp	gi|56480562|ref|NP_709969.2|	fructose-1,6-bisphosphatase	68	393	44367	6.68	7.12	2	2016.94	1	2016.9	20.477	284	299	1	47.49	0.0011	FCQEEDKSTNRPYTSR
										1446.82	1	1446.82	2.55733	358	369	0	67.52	4.9e-06	ILDIIPETLHQR
BIO01597	acp	gi|31983788|ref|NP_858257.1|	Acp, putative acyl carrier protein	85	78	8857	4.52	2.56	1	2194.24	1	2194.21	12.6241	53	72	0	84.55	5.9e-08	IDESTLEHIITIGDLISVVK
BIO26927	gadA	gi|56480376|ref|NP_709338.2|	glutamate decarboxylase isozyme	1373	487	55734	5.31	31.17	10	2180.04	1	2180.04	1.28438	60	78	0	155.71	1.6e-14	DDVAFQIINDELYLDGNAR
										1952.97	1	1952.98	-8.55102	363	380	0	133	3.1e-12	VQNASYQVAAYLADEIAK
										928.428	1	928.459	-33.8195	53	59	0	51.55	0.00027	FPLHEMR
										979.48	1	979.476	3.67543	193	199	0	58.25	9.5e-05	YWDVELR
										2047	1	2047	0.0977039	104	120	1	155	2e-14	NWIDKEEYPQSAAIDLR
										2146.09	1	2146.09	1.11831	424	443	0	141.55	3.8e-13	GWQVPAFTLGGEATDIVVMR
										2540.18	1	2540.18	-0.0393672	381	402	0	46.94	0.00098	QGPYEFICTGRPDEGIPAVCFK
										1084.55	1	1084.56	-11.5254	52	59	1	49.13	0.00064	RFPLHEMR
										1969.94	1	1969.93	7.71602	403	419	1	155.23	1.8e-14	LKDGEDPGYTLYDLSER
										2104.94	1	2104.93	6.22349	79	95	0	83.87	1.8e-07	QNLATFCQTWDDENVHK
BIO45571	hemC	gi|56480439|ref|NP_709607.2|	porphobilinogen deaminase	56	320	34854	5.22	4.38	1	1586.87	1	1586.85	11.5323	221	234	0	56.46	9.6e-05	ELLAALNHHETALR
BIO49576	purL	gi|56480135|ref|NP_708394.2|	phosphoribosylformylglycinamidine synthase	102	1347	148321	5.21	3.11	2	2541.27	1	2541.24	13.8515	345	369	0	44.98	0.0015	VETHNHPTAISPWPGAATGSGGEIR
										2059.98	1	2059.96	6.69915	394	410	0	89.24	7.6e-08	IPGFEQPWEEDFGKPER
BIO01145	rpmC	gi|24114590|ref|NP_709100.1|	50S ribosomal protein L29	356	63	7283	9.98	22.22	1	1698.94	1	1698.92	13.4792	10	23	0	58.3	5.9e-05	SIEELNTELLNLLR	Carbamyl (N-term)
										1655.91	1	1655.91	0.12078	10	23	0	137.32	7.6e-13	SIEELNTELLNLLR
BIO26041	accB	gi|24114540|ref|NP_709050.1|	acetyl-CoA carboxylase biotin carboxyl carrier protein subunit	357	156	16733	4.66	20.51	2	2545.27	1	2545.26	3.33953	9	31	0	191.69	2.9e-18	LIELVEESGISELEISEGEESVR
										1056.54	1	1056.51	27.3543	85	93	0	55.56	0.00017	SPMVGTFYR
BIO48527			novel		38	4389	11.46	27.78	1	1151.67	1	1151.69	-15.4555	27	36	0	38.31	0.0027	QSLTVLHLIK	Deamidated (NQ)	novel
BIO57164	metQ	gi|24111633|ref|NP_706143.1|	DL-methionine transporter substrate-binding subunit	401	271	29457	5.12	32.83	5	2741.39	1	2741.38	4.48679	55	78	1	38.85	0.0047	DKYGLDVELVTFNDYVLPNEALSK
										1263.71	1	1263.72	-7.83402	179	189	0	67.83	6.4e-06	IVELEAPQLPR
										2201.08	1	2201.08	4.04348	79	97	0	127.48	9.4e-12	GDIDANAFQHKPYLDQQLK	Deamidated (NQ)
										2179.08	1	2179.12	-14.4095	216	234	1	146.64	1.4e-13	DGIFVEDKDSPYVNLIVTR
										2200.1	1	2200.09	5.99975	79	97	0	120.2	5e-11	GDIDANAFQHKPYLDQQLK
										1860.85	1	1860.85	-0.107478	246	261	0	71.51	4.2e-06	FVQAYQSDEVYEAANK
BIO45796	atpF	gi|24115039|ref|NP_709549.1|	F0F1 ATP synthase subunit B	186	156	17278	6.02	16.02	2	1426.76	1	1426.74	10.3733	101	113	0	115.76	1.4e-10	IVAQAQAEIEAER
										1312.7	1	1312.7	-0.837968	70	81	0	92.94	3e-08	AEAQVIIEQANK
BIO72023	arcA	gi|56480614|ref|NP_710139.2|	two-component response regulator	394	238	27389	5.21	26.88	4	1464.75	1	1464.74	4.50592	71	83	0	45.06	0.0022	EQANVALMFLTGR	Oxidation (M)
										1448.74	1	1448.74	-5.52202	71	83	0	73.89	2.9e-06	EQANVALMFLTGR
										2131.15	1	2131.13	11.027	90	108	0	116.36	8.2e-11	ILGLEIGADDYITKPFNPR
										2369.12	1	2369.13	-3.0813	211	231	0	161.41	3.5e-15	HFESTPDTPEIIATIHGEGYR
										1349.64	1	1349.64	4.07517	139	149	0	82.51	4e-07	FNGWELDINSR
BIO61777	pnp	gi|56480278|ref|NP_708965.2|	polynucleotide phosphorylase/polyadenylase	359	740	80565	5.4	10.25	6	1660.91	1	1660.91	-1.44499	560	574	0	135.16	1.3e-12	LHILGVMEQAINAPR
										1464.8	1	1464.8	-2.11632	675	687	1	44.99	0.0014	EGLVHISQIADKR
										988.505	1	988.509	-3.74301	366	374	0	75.77	2e-06	THGSALFTR
										1823.91	1	1823.86	25.2761	260	274	0	98.73	8e-09	WDWQPEPVNEALNAR
										822.43	1	822.439	-11.0647	102	108	0	55.63	0.00011	IPGSFFR
										2008.96	1	2009	-20.9557	79	95	0	114.09	2.3e-10	AKPGQDFFPLTVNYQER
										1676.9	1	1676.9	-4.7707	560	574	0	52.59	0.00027	LHILGVMEQAINAPR	Oxidation (M)
BIO01247	rpoZ	gi|24114919|ref|NP_709429.1|	DNA-directed RNA polymerase subunit omega	308	91	10215	4.87	49.47	3	2283.14	1	2283.13	3.06596	70	90	0	120.06	5.2e-11	QEQQELEAAELQAVTAIAEGR
										1753.92	1	1753.92	1.1403	53	67	0	128.96	6.4e-12	EIEEGLINNQILDVR
										1002.56	1	1002.59	-23.2399	17	25	0	79.08	7e-07	FDLVLVAAR
BIO53779	ribA	gi|56479870|ref|NP_707186.2|	GTP cyclohydrolase II	78	217	24648	5.7	11.52	1	2781.23	1	2781.26	-13.1235	125	149	0	77.74	4.3e-07	AYALQDQGYDTVEANHQLGFAADER
BIO54453	htrB	gi|56479807|ref|NP_706976.2|	lipid A biosynthesis lauroyl acyltransferase	269	327	38362	9.82	12.83	3	1759.79	1	1759.8	-0.340949	213	227	0	123.67	2.2e-11	GEVVWYAPDHDYGPR
										1369.68	1	1369.68	-3.35845	128	138	0	69.55	7.1e-06	WTEVIGMEHIR
										1887.9	1	1887.89	6.46224	212	227	1	145.12	1.8e-13	KGEVVWYAPDHDYGPR
										1930.91	1	1930.9	4.86821	212	227	1	49.25	0.00068	KGEVVWYAPDHDYGPR	Carbamyl (N-term)
										1385.68	1	1385.68	5.55685	128	138	0	39.73	0.0068	WTEVIGMEHIR	Oxidation (M)
BIO61367	rpsH	gi|24114584|ref|NP_709094.1|	30S ribosomal protein S8	89	130	14175	9.44	9.23	1	1376.65	1	1376.64	3.70466	2	13	0	79.95	6.8e-07	SMQDPIADMLTR
BIO25889	yhbJ	gi|24114494|ref|NP_709004.1|	hypothetical protein SF3245	193	284	32586	6.73	8.8	2	1574.78	1	1574.76	10.0333	254	266	0	40.2	0.0071	SVYIAEQLADYFR	Deamidated (NQ)
										1543.77	1	1543.75	10.6235	212	223	0	96.97	1.4e-08	HTEVHNFIYQTR
										1573.78	1	1573.78	4.25727	254	266	0	69.35	9.4e-06	SVYIAEQLADYFR
BIO00518	ihfA	gi|24112892|ref|NP_707402.1|	integration host factor subunit alpha	168	99	11347	9.34	21.21	2	1422.74	1	1422.74	-3.02234	25	35	0	95.54	1.8e-08	ELVELFFEEIR
										1124.54	1	1124.56	-15.2949	46	55	0	83.74	2.4e-07	LSGFGNFDLR
BIO51343	gnd	gi|24113413|ref|NP_707923.1|	6-phosphogluconate dehydrogenase	112	468	51426	5	10.89	3	1100.54	1	1100.49	40.5273	446	454	0	60.41	5.1e-05	DYFGAHTYK
										1880.94	1	1880.93	7.60263	94	110	0	98.45	9.5e-09	GDIIIDGGNTFFQDTIR
										2562.22	1	2562.21	6.24462	159	183	0	74.38	1.5e-06	IAAVAEDGEPCVTYIGADGAGHYVK
BIO46902	ugpQ	gi|24114709|ref|NP_709219.1|	cytoplasmic glycerophosphodiester phosphodiesterase	48	247	27525	5.98	6.88	1	1964.09	1	1964.12	-14.5103	210	226	0	48.24	0.00038	ILVYTVNKPQHAAELLR
BIO02286	fabZ	gi|56479620|ref|NP_706125.2|	(3R)-hydroxymyristoyl-ACP dehydratase	59	182	21055	8.6	13.18	2	1048.59	1	1048.57	14.1145	52	59	0	36.98	0.0084	FPFLLVDR	Carbamyl (N-term)
										1841.89	1	1841.88	3.96333	116	131	0	59.19	7.9e-05	LEPGELYYFAGIDEAR
BIO30598	gtrII	gi|24111749|ref|NP_706259.1|	putative glucosyl tranferase II	46	486	56137	9.12	1.64	1	973.54	1	973.538	1.1299	479	486	1	46.41	0.0015	KGWLPFNI
BIO75507	rplN	gi|24114588|ref|NP_709098.1|	50S ribosomal protein L14	188	123	13646	10.43	16.26	1	2218.05	1	2218.04	0.631187	79	98	0	132.33	3e-12	FDGNACVLLNNNSEQPIGTR
BIO17406	galE	gi|56479688|ref|NP_706482.2|	UDP-galactose-4-epimerase	81	352	39171	5.85	3.69	1	1515.75	1	1515.74	8.24679	293	305	0	81.36	5.3e-07	ACGKPVNYHFAPR
BIO28740	gltP	gi|24115343|ref|NP_709853.1|	glutamate/aspartate:proton symporter	73	437	47132	8.47	1.6	1	1016.5	1	1016.48	12.1989	411	417	1	56.22	0.00017	WEHKFDR
BIO85971	surA	gi|24111499|ref|NP_706009.1|	peptidyl-prolyl cis-trans isomerase SurA	74	428	47254	6.48	10.27	2	1847.99	1	1847.99	-1.6775	289	304	0	60.98	3.4e-05	HILLKPSPIMTDEQAR
										2994.34	1	2994.34	-1.36925	327	354	0	74.33	1.1e-06	EFSQDPGSANQGGDLGWATPDIFDPAFR
BIO13226	rfaF	gi|24114890|ref|NP_709400.1|	ADP-heptose:LPS heptosyltransferase II	51	348	39288	7.15	8.61	2	1413.69	1	1413.68	7.63962	197	207	0	34.59	0.022	WPHYHYAELAK
										2098.06	1	2098.04	9.34203	316	334	1	51.12	0.00041	KGDAAEGYHQSLIDITPQR
BIO19077	fabF	gi|24112501|ref|NP_707011.1|	3-oxoacyl-(acyl carrier protein) synthase	87	413	43215	5.72	8.46	2	1497.73	1	1497.7	23.8366	213	225	0	66.68	1.5e-05	NDNPQAASRPWDK
										2176.1	1	2176.08	10.7533	155	176	0	86.9	1e-07	GPSISIATACTSGVHNIGHAAR
BIO47280	rpsE	gi|24114581|ref|NP_709091.1|	30S ribosomal protein S5 [	114	167	17592	10.11	28.14	3	1652.87	1	1652.85	8.2282	30	45	0	72.63	3e-06	IFSFTALTVVGDGNGR
										1891.94	1	1891.93	7.18843	94	112	0	73.57	2.8e-06	VFMQPASEGTGIIAGGAMR
										1289.64	1	1289.67	-26.6734	127	138	0	67.24	1.6e-05	AYGSTNPINVVR
BIO53133	katE	gi|56479915|ref|NP_707380.2|	hydroperoxidase II	66	753	84343	5.5	1.59	1	1425.65	1	1425.63	13.117	498	509	0	65.65	1.4e-05	SPSFGEYYSHPR
BIO68373			novel	69	59	6953	9.69	15.25	1	1117.59	1	1117.58	11.2744	9	17	1	57.38	0.00013	RGNPPFQFR		novel
BIO28731	nrfD	gi|24115339|ref|NP_709849.1|	formate-dependent nitrate reductase, transmembrane protein	125	318	35025	9.88	4.09	1	1517.72	1	1517.71	8.1043	207	219	0	118.59	9.8e-11	SNPHSTEAHFVHR
BIO37478	acrD	gi|24113798|ref|NP_708308.1|	aminoglycoside/multidrug efflux system	43	1037	113307	5.55	1.16	1	1533.77	1	1533.77	5.02033	779	790	0	43.17	0.0031	MLPDDINLWYVR
BIO01244	rpmG	gi|24114905|ref|NP_709415.1|	50S ribosomal protein L33	167	55	6368	10.25	40.1	2	1568.78	1	1568.78	-4.90826	11	25	0	109	8.3e-10	LVSSAGTGHFYTTTK
										859.504	1	859.492	13.9617	38	44	1	53.11	0.0002	KFDPVVR
BIO47643	yhbC	gi|161485816|ref|NP_708971.3|	hypothetical protein SF3211	126	154	17006	4.6	7.14	1	1260.69	1	1260.71	-15.6261	98	108	0	90.42	5e-08	FVGEEVTLVLR
BIO52199	mdoD	gi|24113138|ref|NP_707648.1|	glucan biosynthesis protein D	74	551	63200	5.89	5.08	3	1314.73	1	1314.71	13.387	130	139	0	42.93	0.0025	EIHFRPELFK
										1138.6	1	1138.62	-17.5651	359	367	0	57.84	8.3e-05	RPSLWVEPR
										1153.58	1	1153.56	19.0714	91	99	0	42.05	0.0033	SLWHNVENR
BIO04245	-	gi|24112238|ref|NP_706748.1|	putative regulator	128	276	31090	6.72	6.52	1	2057.11	1	2057.08	13.6115	156	173	0	80.91	3e-07	YHIKPENVVAHADIAPQR
BIO22294	yegH	gi|56480031|ref| NP_707957.2|	putative transport protein	131	549	62090	5.42	6.37	2	1928.93	1	1928.92	1.55527	332	347	0	82.57	3.6e-07	HDIEHIDLNAPEEEIR
										2207.29	1	2207.24	26.9568	396	414	0	55.95	1.8e-05	QPLVFPETLPLLPALEQFR
BIO81025	bioD	gi|56479937|ref|NP_707491.2|	putative dithiobiotin synthetase	102	235	25561	6.13	11.91	2	1675.99	1	1676	-5.19092	195	209	1	85.61	2.7e-08	KLPAPLIGELPYLPR
										1409.69	1	1409.71	-7.23556	110	122	0	44.83	0.0021	VDHVVVEGTGGWR
BIO16788	nusB	gi|24111794|ref|NP_706304.1|	transcription antitermination protein NusB	50	139	15704	6.78	5.75	1	1025.51	1	1025.52	-8.09347	42	49	0	50.06	0.00049	DVDVLYFR
BIO75207	glgX	gi|24114697|ref|NP_709207.1|	glycogen debranching enzyme	56	657	74277	5.61	1.82	1	1369.66	1	1369.66	-1.89828	74	85	0	55.99	0.00018	VHGPWQPAEGHR
BIO40221	nirB	gi|56480319|ref|NP_709140.2|	nitrite reductase (NAD(P)H) subunit	100	847	94246	5.79	3.18	2	2211.12	1	2211.11	5.24624	47	65	0	100.32	4.6e-09	VHLSSYFSHHTAEELSLVR
										1054.58	1	1054.59	-7.49105	494	501	0	57.43	7e-05	QELFHLIR
BIO28726	nrfA	gi|56480517|ref|NP_709846.2|	cytochrome c nitrite reductase	58	489	55604	6.71	3.27	1	1999.93	1	1999.92	8.25034	53	68	0	57.96	8.2e-05	NETFAPQHHDQYLSWK
BIO48068	parE	gi|56480243|ref|NP_708841.2|	DNA topoisomerase IV subunit B	53	630	70712	5.49	2.05	1	1520.83	1	1520.83	0.591784	516	528	0	52.6	0.00024	HGHVYVALPPLYR
BIO61220	gph	gi|24114648|ref|NP_709158.1|	phosphoglycolate phosphatase	76	252	27414	4.58	5.16	1	1483.85	1	1483.85	1.61741	167	179	0	75.52	9.1e-07	KPHPDPLLLVAER
BIO43644	deoC	gi|56480609|ref|NP_710121.2|	deoxyribose-phosphate aldolase	92	267	28832	5.16	12.72	2	1854.92	1	1854.92	0.107822	100	116	0	92.29	3.7e-08	AAIAYGADEVDVVFPYR
										1895.9	1	1895.91	-1.42412	223	239	0	62	3.7e-05	YLAIADELFGADWADAR
BIO13766	ilvE	gi|24115065|ref|NP_709575.1|	branched-chain amino acid aminotransferase	66	331	36774	6.4	3.62	1	1499.72	1	1499.69	19.4041	28	39	0	66.44	1.4e-05	ADYIWFNGEMVR
BIO46444	glyS	gi|24114835|ref|NP_709345.1|	glycyl-tRNA synthetase subunit beta	286	689	76920	5.29	18.58	9	2198.08	1	2198.06	5.14089	534	552	0	129.53	5.8e-12	AWYQDEGYTVDTIQAVLAR
										1418.74	1	1418.74	0.352425	634	645	0	93.68	2.6e-08	YQDALVELAELR
										935.494	1	935.486	7.91032	113	119	0	39.7	0.0064	GEWLLYR
										1300.65	1	1300.66	-10.9944	553	563	0	45.34	0.002	RPTRPADFDAR
										1444.66	1	1444.66	-1.86895	327	338	0	69.47	6.6e-06	LADAEFFFNTDR
										1643.94	1	1643.94	1.6424	349	362	0	66.64	5.5e-06	LQTVLFQQQLGTLR
										2233.15	1	2233.16	-3.62715	368	388	0	55.83	0.00013	IQALAGWIAEQIGADVNHATR
										2384.11	1	2384.1	3.98473	191	210	0	60.29	4.5e-05	FMGEPEFTIDNADQYPEILR
										1493.78	1	1493.79	-2.87859	108	119	1	51.13	0.00043	LTTDKGEWLLYR
BIO77906	hscB	gi|24113856|ref|NP_708366.1|	co-chaperone HscB	54	171	20080	5.05	7.01	1	1464.73	1	1464.73	4.57423	88	99	0	54.41	0.00026	DTAFLMEQLELR
BIO66712	ribE	gi|24113052|ref|NP_707562.1|	riboflavin synthase subunit alpha	75	213	23601	5.64	5.63	1	1512.76	1	1512.78	-9.65113	157	168	0	74.75	2.4e-06	FCVHLIPETLER
BIO74563	kbl	gi|24114887|ref|NP_709397.1|	2-amino-3-ketobutyrate coenzyme A ligase	54	398	43432	5.64	2.76	1	1309.46	1	1309.52	-40.8547	224	234	0	54.08	1.3e-05	GSHEYCDVMGR
BIO83036	mgsA	gi|161485928|ref|NP_706886.2|	methylglyoxal synthase	114	155	17372	6.12	21.28	2	1299.65	1	1299.65	-1.15416	16	26	0	58.65	8.7e-05	HIALVAHDHCK
										2447.31	1	2447.29	7.43679	36	57	0	113.54	1.4e-10	HQPLLEQHVLYATGTTGNLISR
BIO74232	yidC	gi|56480409|ref|NP_709495.2|	putative inner membrane protein translocase component YidC	426	548	61571	7.7	16.4	4	3209.65	1	3209.61	12.4626	169	197	1	72.87	1.3e-06	RGDYAVNVNYNVQNAGEKPLEISSFGQLK
										1259.67	1	1259.67	-4.04867	65	75	0	103.16	3.1e-09	TDVLDLTINTR
										3210.59	1	3210.59	-2.36716	169	197	1	61.4	2.2e-05	RGDYAVNVNYNVQNAGEKPLEISSFGQLK	Deamidated (NQ)
										3153.6	1	3153.56	13.0646	90	117	0	63.42	1.3e-05	ELNSTQPFQLLETSPQFIYQAQSGLTGR	Deamidated (NQ)
										3152.6	1	3152.58	5.80477	90	117	0	45.43	0.00086	ELNSTQPFQLLETSPQFIYQAQSGLTGR
										2438.25	1	2438.23	7.66948	198	219	0	130.28	3.7e-12	QSITLPPHLDTGSSNFALHTFR
BIO49887	-	gi|24113804|ref|NP_708314.1|	hypothetical protein SF2518	141	287	31683	5.58	8.01	1	2447.17	1	2447.2	-10.9513	153	175	0	141.32	3.8e-13	LGADGDFAQGYVIAHEVGHHVQK
BIO13952	udp	gi|56480449|ref|NP_709637.2|	uridine phosphorylase	137	255	27617	5.82	30.2	4	1115.6	1	1115.6	-1.97204	6	15	0	45.27	0.0022	SDVFHLGLTK
										3336.87	1	3336.76	32.2169	57	89	0	52.83	4.5e-05	AELDGKPVIVCSTGIGGPSTSIAVEELAQLGIR
										1085.58	1	1085.6	-18.6993	215	225	0	54.95	0.0002	AGMVAGVIVNR
										2408.17	1	2408.16	5.48136	148	170	0	137.38	9.8e-13	SIGATTHVGVTVSSDTFYPGQER
BIO53880	-	gi|161485793|ref|NP_707155.3|	dsDNA-mimic protein	47	135	15708	4.11	5.19	1	996.533	1	996.533	-0.200696	128	134	0	46.51	0.00093	LCHIIWR
BIO63382	recA	gi|56480164|ref|NP_708507.2|	recombinase A	151	358	38637	5.17	8.37	2	1961.92	1	1961.93	-5.14799	95	111	0	93.11	2.7e-08	TCAFIDAEHALDPIYAR
										1558.88	1	1558.88	-3.59232	190	202	0	59.59	3.4e-05	QSNTLLIFINQIR
BIO00406	yciN	gi|24112670|ref|NP_707180.1|	hypothetical protein SF1275	60	83	9380	5.48	10.84	1	1032.58	1	1032.57	10.8467	70	78	0	60.33	3.9e-05	HLAHVLSEK
BIO01600	mxiH	gi|31983789|ref|NP_858270.1|	MxiH, component of the Mxi-Spa secretion machinery	103	83	9260	4.47	13.25	1	1260.62	1	1260.65	-19.7518	73	83	0	90.36	7.1e-08	DVDAAIIQNFR
BIO70224	sdhA	gi|56479692|ref|NP_706511.2|	succinate dehydrogenase flavoprotein subunit	357	592	65404	5.83	16.05	7	996.593	1	996.597	-3.51195	331	339	0	45.89	0.00051	LPGILELSR
										1996	1	1996.01	-6.7134	95	112	0	58.16	9.1e-05	TGPEAILELEHMGLPFSR
										860.462	1	860.479	-19.9889	296	302	0	47.29	0.0014	SIMIEIR
										2551.27	1	2551.29	-7.48642	379	403	0	44.91	0.0014	GEDVVVPGLFAVGEIACVSVHGANR
										1765.81	1	1765.8	1.75558	466	479	0	80.36	4.9e-07	ALQECMQHNFSVFR
										1458.83	1	1458.82	3.97582	404	417	0	144.09	1.3e-13	LGGNSLLDLVVFGR
										922.57	1	922.56	10.9478	317	324	1	47.3	0.00015	LKLDHLGK
										1781.81	1	1781.8	8.64296	466	479	0	58.09	9.1e-05	ALQECMQHNFSVFR	Oxidation (M)
BIO56369	ybcZ	gi|56479678|ref|NP_706417.2|	sensor kinase CusS	51	484	54459	6.55	2.48	1	1457.7	1	1457.68	11.3193	349	360	0	51.24	0.00047	VFDFFEALAEDR
BIO13962	-	gi|24115133|ref|NP_709643.1|	sec-independent translocase	72	171	18378	5.13	8.19	1	1516.77	1	1516.76	1.84604	104	117	0	72.37	4.1e-06	ASDEAHTIHNPVVK
BIO82207	purU	gi|24112628|ref|NP_707138.1 |	formyltetrahydrofolate deformylase	98	280	32072	6.5	10.72	2	1862.94	1	1862.9	21.0424	30	44	0	57.25	0.00013	HELNIVQNNEFVDHR
										1744.88	1	1744.88	1.20352	131	145	0	70.29	6e-06	FDIPFELVSHEGLSR
BIO16255	yaeL	gi|56479619|ref|NP_706121.2|	zinc metallopeptidase	200	465	50736	5.97	4.3	1	2335.21	1	2335.17	14.9454	214	233	1	101.85	2.6e-09	HWAFEPDKEDPVSSLGIRPR
BIO88564	virB	gi|31983531|ref|NP_858256.1|	transcriptional activator VirB	154	309	35443	9.55	6.46	2	1102.63	1	1102.64	-9.25054	136	145	0	85.89	1.2e-07	ELGIGLNFLK
										1203.64	1	1203.68	-30.4899	71	80	0	59.81	7.5e-05	LQQFFPVIGR
BIO34984	xasA	gi|56479956|ref|NP_707603.2|	acid sensitivity protein, putative transporter	144	511	55212	8.76	3.52	2	1218.57	1	1218.57	-0.656507	500	509	0	51	0.00054	SPHYIVMNDK	Oxidation (M)
										1009.52	1	1009.52	-3.56603	490	497	0	60.15	5.2e-05	GHFFLHPR
										1346.72	1	1346.67	38.0198	500	510	1	61.16	4.6e-05	SPHYIVMNDKK	Oxidation (M)
										1052.52	1	1052.53	-9.69093	490	497	0	56.48	0.00013	GHFFLHPR	Carbamyl (N-term)
										1202.58	1	1202.58	7.40078	500	509	0	64.13	2.8e-05	SPHYIVMNDK
BIO81650	manZ	gi|24112793|ref|NP_707303.1|	mannose-specific PTS system protein IID	349	286	31314	9.19	15.02	3	1260.63	1	1260.62	9.04316	55	64	1	73.8	3.3e-06	RLYPENNEAR
										1483.68	1	1483.68	-1.88719	28	39	0	97.84	8.2e-09	SNLFQGSWNFER
										1526.69	1	1526.69	3.07856	28	39	0	70.73	3.9e-06	SNLFQGSWNFER	Carbamyl (N-term)
										2321.23	1	2321.21	8.48694	210	230	0	110.84	3e-10	WTHVNIPLVVSTITGQDGQTR
BIO50367	-	gi|24113671|ref|NP_708181.1|	putative regulator	194	180	20576	4.74	12.22	1	2472.19	1	2472.21	-10.436	6	27	0	194.31	1.7e-18	LASTEWVDIVNEENEVIAQASR
BIO42742	nrfC	gi|24115338|ref|NP_709848.1|	formate-dependent nitrite reductase	130	223	25464	8.92	9.42	1	2459.99	1	2459.98	1.86993	91	111	0	130.44	8.6e-13	SCQHCDHAPCVDVCPTGASFR
BIO32465	rpsA	gi|24112320|ref|NP_706830.1|	30S ribosomal protein S1	2109	557	61235	4.89	49.53	18	2144.1	1	2144.07	13.7123	321	339	0	93.92	1.9e-08	VVNVGDVVEVMVLDIDEER	Oxidation (M)
										1281.69	1	1281.68	4.5253	91	100	1	84.32	1.7e-07	RHEAWITLEK
										1162.58	1	1162.6	-12.8161	118	128	0	96.64	1.6e-08	GGFTVELNGIR	Deamidated (NQ)
										1125.58	1	1125.58	-5.24173	92	100	0	73.82	2.2e-06	HEAWITLEK
										3387.73	1	3387.63	28.2498	55	86	0	236.5	5.4e-23	NAQGELEIQVGDEVDVALDAVEDGFGETLLSR
										1027.58	1	1027.59	-14.0134	34	43	0	83.05	2.5e-07	DVVLVDAGLK
										1325.69	1	1325.7	-2.26296	261	272	0	76.24	1.2e-06	QLGEDPWVAIAK
										1635.85	1	1635.85	2.44522	230	244	0	132	3.9e-12	HPSEIVNVGDEITVK
										1757.9	1	1757.87	12.572	435	449	0	107.16	1.2e-09	QLAEDPFNNWVALNK
										1524.88	1	1524.88	-0.524632	129	142	0	73.36	1.2e-06	AFLPGSLVDVRPVR
										2044.01	1	2044.03	-9.58889	486	504	1	78.6	8e-07	DRVEDATLVLSVGDEVEAK
										3388.64	1	3388.62	8.23345	55	86	0	238.25	4e-23	NAQGELEIQVGDEVDVALDAVEDGFGETLLSR	Deamidated (NQ)
										1711.92	1	1711.91	3.62168	411	426	1	143.62	2.2e-13	KGDEIAAVVLQVDAER
										3569.63	1	3569.63	-0.868437	284	314	0	98.81	2.8e-09	VTNLTDYGCFVEIEEGVEGLVHVSEMDWTNK
										1161.62	1	1161.61	3.3574	118	128	0	87.54	1.2e-07	GGFTVELNGIR
										1658.82	1	1658.79	18.8692	1	14	0	125.04	2e-11	MTESFAQLFEESLK
										799.488	1	799.48	10.1316	26	33	0	76.04	1.2e-06	GVVVAIDK
										1569.75	1	1569.73	10.0654	351	363	0	109.11	7.3e-10	ANPWQQFAETHNK
										1548.79	1	1548.78	5.22993	465	479	0	135.34	1.9e-12	GATVELADGVEGYLR
										1570.78	1	1570.72	41.5734	351	363	0	53.37	0.0003	ANPWQQFAETHNK	Deamidated (NQ)
										1527.75	1	1527.75	5.82558	2	14	0	83.88	2.8e-07	TESFAQLFEESLK
										2128.09	1	2128.07	6.67271	321	339	0	175.83	1.4e-16	VVNVGDVVEVMVLDIDEER
										1674.81	1	1674.78	16.7186	1	14	0	66.25	1.4e-05	MTESFAQLFEESLK	Oxidation (M)
BIO13866	cyaA	gi|24115098|ref|NP_709608.1|	adenylate cyclase	51	848	98360	5.86	2.25	2	1348.68	1	1348.68	2.2244	72	81	0	50.92	0.00058	HYLNELELYR
										1160.61	1	1160.57	31.1915	568	576	0	45.22	0.0023	NQVVHFDFR
BIO14463	rplA	gi|24115269|ref|NP_709779.1|	50S ribosomal protein L1	416	226	23686	9.3	47.79	8	1750.79	1	1750.8	-6.62554	99	114	0	68.88	7.2e-06	GEMNFDVVIASPDAMR
										1221.71	1	1221.72	-4.74741	115	126	0	110.07	1.8e-10	VVGQLGQVLGPR
										1878.9	1	1878.9	0.319336	98	114	1	82.22	3.6e-07	KGEMNFDVVIASPDAMR
										1211.74	1	1211.71	19.4766	179	189	0	89.28	1.7e-08	ENLEALLVALK
										1452.88	1	1452.89	-6.88283	177	189	1	68.98	1.1e-06	LKENLEALLVALK
										1702.89	1	1702.89	-1.76171	30	45	0	161.86	3.5e-15	FVESVDVAVNLGIDAR
										1389.74	1	1389.75	-6.97967	12	23	0	75.81	1.5e-06	QYDINEAIALLK
										1064.58	1	1064.57	7.98442	53	63	0	60.81	4e-05	GATVLPHGTGR
BIO22600	dld	gi|24113524|ref|NP_708034.1|	D-lactate dehydrogenase	129	582	66487	6.33	8.93	4	1311.62	1	1311.57	35.911	233	242	0	79.76	6e-07	HAHDYDYVHR
										1221.62	1	1221.6	10.5599	367	375	0	39.76	0.0074	FFRPHFTDR
										2110.08	1	2110.04	20.1418	306	323	0	42.39	0.0028	HILANFENLPVAGEYMHR
										1682.81	1	1682.82	-1.18848	533	547	0	89.79	7.4e-08	GAQYPAEHNVGHLYK
BIO17039	ushA	gi|24111863|ref|NP_706373.1|	bifunctional UDP-sugar hydrolase/5'-nucleotidase periplasmic precursor	263	550	60915	5.63	6.72	3	1869.91	1	1869.9	4.17134	34	48	0	47.59	0.0011	ITVLHTNDHHGHFWR	Deamidated (NQ)
										1615.8	1	1615.79	10.2736	178	190	0	120.77	6.1e-11	IGNLEYFTDIEFR
										1029.56	1	1029.56	-1.55406	388	396	0	46.06	0.0018	LILAAQMDR
										1868.97	1	1868.92	25.9508	34	48	0	84.16	2.4e-07	ITVLHTNDHHGHFWR
BIO09791	purN	gi|24113828|ref|NP_708338.1|	phosphoribosylglycinamide formyltransferase	54	212	23295	5.52	3.77	1	979.495	1	979.499	-3.57326	115	122	0	53.87	0.00024	YPGLHTHR
BIO61317	fkpA	gi|24114611|ref|NP_709121.1|	FKBP-type peptidyl-prolyl cis-trans isomerase	244	270	28910	8.39	22.59	4	1064.56	1	1064.56	2.34838	48	58	0	94.75	2.1e-08	SAYALGASLGR
										1030.45	1	1030.44	10.481	180	187	0	60.26	3.1e-05	EFDNSYTR
										2672.45	1	2672.48	-10.5146	228	253	0	38.76	0.0028	AGVPGIPPNSTLVFDVELLDVKPAPK
										1876.92	1	1876.92	3.30329	93	108	0	128.46	9e-12	LSDQEIEQTLQAFEAR
BIO78254	gltX	gi|24113752|ref|NP_708262.1|	glutamyl-tRNA synthetase	131	471	54262	5.65	11.04	4	1528.79	1	1528.78	4.64423	7	21	0	56.86	0.00014	FAPSPTGYLHVGGAR
										1823.79	1	1823.78	6.90874	127	141	0	100.65	2.9e-09	HSHEHHADDEPCVVR
										1027.49	1	1027.52	-26.0822	32	40	0	49.75	0.00052	NHGGEFVLR
										1544.74	1	1544.74	3.431	267	279	0	95.19	1.9e-08	LGWSHGDQEIFTR
BIO54903	aspC	gi|24112337|ref|NP_706847.1|	aromatic amino acid aminotransferase	134	396	43875	5.54	9.34	2	1465.76	1	1465.76	2.66074	64	76	0	104.02	2.5e-09	NYLGIDGILEFGR
										2437.25	1	2437.24	5.8673	281	304	0	133.7	1.6e-12	ANYSNPPAHGASVVATILSNDALR
BIO06114	-	gi|24112782|ref|NP_707292.1|	putative regulator	55	263	29961	5.42	4.56	1	1330.71	1	1330.72	-10.6709	19	30	0	55.18	0.00019	VFGILQALGEER
BIO15231	groEL	gi|24115498|ref|NP_710008.1|	chaperonin GroEL	695	548	57464	4.85	29.74	9	1759.95	1	1759.9	29.0358	143	160	0	62.48	2.7e-05	AIAQVGTISANSDETVGK
										1566.86	1	1566.87	-10.0838	405	421	0	140.94	3.7e-13	AAVEEGVVAGGGVALIR
										2965.26	1	2965.27	-5.73303	471	498	0	85.84	3.8e-08	GGDGNYGYNAATEEYGNMIDMGILDPTK
										1029.54	1	1029.57	-28.847	123	132	0	48.11	0.0012	AVTAAVEELK
										1010.51	1	1010.51	0.0989595	396	404	0	60.75	4.8e-05	VEDALHATR
										1844.88	1	1844.91	-15.7189	328	345	0	149.3	7.2e-14	DTTTIIDGVGEEAAIQGR
										1453.59	1	1453.63	-27.93	351	362	0	92.6	1.3e-08	QQIEEATSDYDR
										2401.23	1	2401.23	0.499743	81	105	0	196.11	1.2e-18	ANDAAGDGTTTATVLAQAIITEGLK
										2850.34	1	2850.32	6.70099	172	197	0	85.03	1.1e-07	EGVITVEDGTGLQDELDVVEGMQFDR
BIO47242	slyD	gi|24114613|ref|NP_709123.1|	FKBP-type peptidyl-prolyl cis-trans isomerase	437	196	21182	4.86	28.05	4	1045.55	1	1045.59	-42.1771	132	140	0	66	2.2e-05	FNVEVVAIR
										1088.59	1	1088.6	-7.90007	132	140	0	50.9	0.00056	FNVEVVAIR	Carbamyl (N-term)
										1594.75	1	1594.75	-1.69306	82	95	0	87.04	1.3e-07	DVFMGVDELQVGMR
										2343.1	1	2343.08	9.38936	58	78	0	170.66	4.4e-16	FDVAVGANDAYGQYDENLVQR
										1261.69	1	1261.7	-7.76728	6	16	0	91.87	3.4e-08	DLVVSLAYQVR
BIO61563	mdh	gi|56480294|ref|NP_709033.2|	malate dehydrogenase	87	334	35201	7.03	9.87	2	1246.72	1	1246.73	-4.89281	165	175	0	81.02	2e-07	LFGVTTLDIIR
										2398.06	1	2398.09	-11.1339	263	284	0	64.5	1.2e-05	ALQGEQGVVECAYVEGDGQYAR
BIO03053	ybaS	gi|24111868|ref|NP_706378.1|	glutaminase	209	310	33140	4.83	10	1	3546.72	1	3546.75	-7.07691	139	169	0	174.8	9.5e-17	ILHIQQQLAGEQVALSDEVNQSEQTTNFHNR
BIO58138	frdB	gi|56480580|ref|NP_710022.2|	fumarate reductase iron-sulfur subunit	111	263	30172	8.71	3.8	1	1172.67	1	1172.69	-18.3339	254	263	0	86.56	9.5e-08	DFLIATLKPR
BIO08448	-	gi|24113462|ref|NP_707972.1|	hypothetical protein SF2145	48	123	13438	9.43	15.44	1	2032.99	1	2032.97	9.24753	85	103	0	47.64	0.0011	AANHQIIGSSQMYATAQSR
BIO75508	rplE	gi|24114586|ref|NP_709096.1|	50S ribosomal protein L5	357	179	20616	9.51	55.86	9	1309.71	1	1309.68	22.0664	168	178	0	50.59	0.00036	ALLAAFDFPFR	Carbamyl (N-term)
										1955.97	1	1955.96	5.93059	15	30	1	44.05	0.0023	KLMTEFNYNSVMQVPR
										1132.62	1	1132.63	-15.0093	151	161	0	77.37	1e-06	GLDITITTTAK
										1878.93	1	1878.94	-5.69471	134	148	1	108.47	8.6e-10	EQIIFPEIDYDKVDR
										1086.44	1	1086.46	-13.5302	96	102	0	40.39	0.002	MWEFFER	Carbamyl (N-term)
										924.573	1	924.576	-2.92026	103	110	0	60.95	9.4e-06	LITIAVPR	Carbamyl (N-term)
										1407.73	1	1407.7	22.0927	4	14	1	87.47	1.1e-07	LHDYYKDEVVK
										837.409	1	837.402	8.71744	4	9	0	47.11	0.0012	LHDYYK
										1827.85	1	1827.86	-7.00271	16	30	0	96.44	1.3e-08	LMTEFNYNSVMQVPR
										1266.68	1	1266.68	5.28943	168	178	0	87.93	7.7e-08	ALLAAFDFPFR
										1059.45	1	1059.45	0.471944	96	102	0	46.55	0.00055	MWEFFER	Oxidation (M)
										1043.46	1	1043.45	10.1586	96	102	0	40.78	0.0031	MWEFFER
										881.543	1	881.57	-30.7406	103	110	0	50.83	0.00011	LITIAVPR
										1102.46	1	1102.45	9.61491	96	102	0	35.22	0.0071	MWEFFER	Carbamyl (N-term); Oxidation (M)
BIO15090	pyrI	gi|56480557|ref|NP_709957.2|	aspartate carbamoyltransferase regulatory subunit	90	153	17352	6.9	16.33	1	2848.46	1	2848.42	11.3396	61	85	0	89.76	3.7e-08	IENTFLSEEQVDQLALYAPQATVNR
BIO12870	yhjD	gi|24114790|ref|NP_709300.1|	hypothetical protein SF3554	57	337	37933	9.73	3.56	1	1461.76	1	1461.76	2.05232	9	20	0	56.67	0.00013	RPTQDLEHEPIK
BIO43313	efp	gi|24115504|ref|NP_710014.1|	elongation factor P	241	188	20635	4.9	11.16	2	1340.8	1	1340.81	-3.20702	164	175	0	91.49	1.1e-08	VPLFVQIGEVIK
										1135.49	1	1135.49	-6.16472	2	10	0	55.79	0.00011	ATYYSNDFR
BIO72841	dgkA	gi|24115368|ref|NP_709878.1|	diacylglycerol kinase	51	122	13350	6.06	9.01	1	1246.6	1	1246.59	6.73836	83	93	0	49.47	0.00095	IGSEYHELSGR
BIO38191	mutS	gi|24114026|ref|NP_708536.1|	DNA mismatch repair protein	61	853	95559	5.36	1.29	1	1385.73	1	1385.75	-9.30907	22	32	0	61.22	4.3e-05	AQHPEILLFYR
BIO12816	gor	gi|24114770|ref|NP_709280.1|	glutathione reductase	191	450	49064	5.64	9.33	3	1919.91	1	1919.95	-21.2506	4	22	0	152.86	3.1e-14	HYDYIAIGGGSGGIASINR
										1235.61	1	1235.63	-14.5675	79	88	0	75.76	1.9e-06	FNWETLIASR
										1518.78	1	1518.75	19.5556	251	263	0	48.78	0.0011	SETVDCLIWAIGR
BIO02016	ftsW	gi|56479599|ref|NP_706044.2|	cell division protein FtsW	72	415	46168	9.79	1.92	1	984.569	1	984.576	-7.10966	139	146	0	48.64	0.00054	WIDLGLLR
										1027.59	1	1027.58	8.36917	139	146	0	51.35	0.00033	WIDLGLLR	Carbamyl (N-term)
BIO68128	ychN	gi|24112618|ref|NP_707128.1|	hypothetical protein SF1222	75	117	12799	5.02	17.09	1	2106.14	1	2106.11	13.4846	4	23	0	74.82	1.2e-06	IVIVANGAPYGSESLFNSLR
BIO52749	pntB	gi|24112989|ref|NP_707499.1|	pyridine nucleotide transhydrogenase	60	462	48806	5.72	1.94	1	952.515	1	952.524	-9.76353	342	350	0	55.71	0.00012	FGIHPVAGR
BIO00221	grxA	gi|56479741|ref|NP_706728.2|	glutaredoxin 1	51	90	10478	5.06	12.22	1	1460.65	1	1460.66	-6.43546	34	44	0	51.26	0.00035	DDFQYQYVDIR
BIO20823	add	gi|24113013|ref|NP_707523.1|	adenosine deaminase	105	333	36599	5.4	10.2	2	2077	1	2076.97	15.696	143	160	0	63.48	2.7e-05	TFGEAACQQELEAFLAHR
										1830.99	1	1831.01	-8.90221	14	29	0	76.48	9.8e-07	HLDGNIRPQTILELGR
BIO25395	tolC	gi|56480244|ref|NP_708846.2|	outer membrane channel protein	452	506	55091	5.35	15.42	5	1615.88	1	1615.87	5.94108	179	193	0	123.78	2.2e-11	FNVGLVAITDVQNAR
										2033.96	1	2033.96	4.6707	339	356	0	126.37	1.4e-11	QAQYNFVGASEQLESAHR
										1549.76	1	1549.77	-5.67825	194	207	0	93.49	3.1e-08	AQYDTVLANEVTAR
										1658.91	1	1658.87	24.595	179	193	0	61.2	2.7e-05	FNVGLVAITDVQNAR	Carbamyl (N-term)
										2184.08	1	2184.09	-1.51093	71	90	0	100.05	5.2e-09	SPLLPQLGLGADYTYSNGYR
										1230.6	1	1230.57	19.178	495	505	0	64.16	2.6e-05	TTTSNGHNPFR
BIO06827	-	gi|24112991|ref|NP_707501.1|	hypothetical protein SF1625	94	314	33852	9.41	7.96	2	2197.15	1	2197.11	21.6649	113	131	0	71.36	2.9e-06	DQAVLIEPFDTVTVQGFYR
										851.432	1	851.429	3.64094	292	297	0	50.52	0.00052	YYHITR
BIO24974	yggV	gi|24114209|ref|NP_708719.1|	putative deoxyribonucleotide triphosphate pyrophosphatase	102	197	21052	5.21	10.15	1	2228.07	1	2228.08	-2.10944	127	146	0	102.18	3e-09	HAEDPTPLVCHGSWPGVITR
BIO50300	yfcB	gi|24113702|ref|NP_708212.1|	N5-glutamine S-adenosyl-L-methionine-dependent methyltransferase	161	421	48214	5.2	8.07	2	2115.14	1	2115.12	7.09179	115	132	0	95.76	9e-09	IFVDEAVNELQTIQDILR
										1714.72	1	1714.72	-0.583186	208	220	0	116.23	6.5e-11	AWFCGHEFYVDER
BIO61778	yhbM	gi|56480277|ref|NP_708964.2|	putative control proteins	100	294	33714	4.59	4.76	1	1618.84	1	1618.83	4.13878	259	272	0	100.16	5.9e-09	LAVANNVHNFVEHR
BIO28621	yjdH	gi|24115306|ref|NP_709816.1|	sensory histidine kinase DcuS	58	543	60576	6.1	1.65	1	1134.66	1	1134.63	30.4945	3	11	0	57.59	3.5e-05	HSLPYHILR
BIO04062	ompX	gi|56479734|ref|NP_706692.2|	outer membrane protein X	297	173	18846	6.75	20.23	2	1478.74	1	1478.75	-7.7092	159	172	0	98.29	1e-08	SVDVGTWIAGVGYR
										2467.16	1	2467.15	4.33698	53	73	1	132.84	2.4e-12	YRYEEDNSPLGVIGSFTYTEK
BIO78600	nuoH	gi|24113654|ref|NP_708164.1|	NADH dehydrogenase subunit H	83	325	36394	7.72	7.07	2	959.546	1	959.555	-9.37935	39	46	0	46.91	0.0011	LLGLFQNR
										1572.84	1	1572.83	4.64131	52	66	0	82.56	3.3e-07	VGWGGSLQLVADMIK
										1588.82	1	1588.83	-3.27285	52	66	0	49.7	0.00065	VGWGGSLQLVADMIK	Oxidation (M)
BIO75075	yhiH	gi|24114744|ref|NP_709254.1|	putative ATP-binding component of a transport system	219	911	101039	5.77	6.37	4	1990.93	1	1990.93	-3.2648	672	688	0	57.32	0.00011	GYVQAMHQSWLQDVASR	Oxidation (M)
										1493.73	1	1493.74	-9.23855	286	298	0	57.91	0.00011	FGSFVAVDHVNFR
										1362.71	1	1362.69	10.2738	184	194	0	104.92	2.2e-09	AQFWDLIDSIR
										2141.03	1	2141.04	-4.57721	611	627	1	51.55	0.00037	YFIEQPPLTSYDELDRR
BIO19894	ycjF	gi|24112717|ref|NP_707227.1|	hypothetical protein SF1328	164	353	39595	8.74	11.05	3	1063.59	1	1063.54	44.8502	141	150	0	55.41	0.00013	DLLHSHGTGK
										1518.64	1	1518.69	-27.3263	174	185	0	95.98	7.7e-09	WYASIHETQNDR
										2111.08	1	2111.03	23.4956	312	328	0	53.7	0.00022	AMELCRPLPWIDDDKPR
BIO83490	ybjU	gi|24112241|ref|NP_706751.1|	L-threonine aldolase	57	333	36689	5.56	3.3	1	1308.65	1	1308.66	-7.18293	318	328	0	56.86	0.00013	EQLAEVAAHWR
BIO27354	pstB	gi|24114959|ref|NP_709469.1|	phosphate transporter subunit	202	257	29237	6.13	6.61	1	1887.93	1	1887.92	5.34981	145	161	1	162.53	3.4e-15	DKLHQSGYSLSGGQQQR
BIO05589	narI	gi|24112626|ref|NP_707136.1|	nitrate reductase 1, cytochrome b(NR), gamma subunit	75	225	25628	9.78	6.67	2	1250.52	1	1250.54	-10.3156	28	36	0	53.21	0.00016	YDYGQYTWR
										805.455	1	805.481	-32.0306	217	222	1	42.16	0.0028	KYQLVR
BIO14071	yihK	gi|24115159|ref|NP_709669.1|	GTP-binding protein	351	607	67510	5.16	8.89	4	1509.79	1	1509.8	-4.83509	362	374	0	95.3	1.5e-08	GELHLSVLIENMR
										1286.7	1	1286.71	-4.50762	7	18	0	96.48	1.2e-08	NIAIIAHVDHGK
										2195.12	1	2195.15	-11.2065	510	529	0	85.38	1.4e-07	LFLGHGAEVYEGQIIGIHSR
										1525.79	1	1525.79	0.589858	362	374	0	74.85	1.9e-06	GELHLSVLIENMR	Oxidation (M)
										992.556	1	992.577	-20.5526	254	262	0	48.03	0.00069	VLGHLGLER
BIO53022	-	gi|24112909|ref|NP_707419.1|	transcriptional regulator YdeO	56	253	29234	9.14	3.16	1	1077.45	1	1077.49	-37.4018	39	46	0	56	7.6e-05	THFEPYER
BIO01308	-	gi|24115077|ref|NP_709587.1|	hypothetical protein SF3857	57	72	8425	9.73	15.28	1	1226.68	1	1226.71	-20.2167	53	63	1	56.63	9.5e-05	NGLSLLNKGLR	Carbamyl (N-term)
BIO57165	rcsF	gi|24111632|ref|NP_706142.1|	outer membrane lipoprotein	374	134	14468	9.19	25.37	2	1635.85	1	1635.86	-7.39671	51	64	0	104.61	2.1e-09	IYTNAEELVGKPFR
										2191.03	1	2191.01	6.29845	101	120	0	139.21	7.7e-13	ANAVLLHSCEVTSGTPGCYR
BIO77903	-	gi|24113858|ref|NP_708368.1|	hypothetical protein SF2576	43	128	14011	4.82	7.03	1	1141.55	1	1141.55	2.7156	7	15	0	42.78	0.003	VIDHYENPR
BIO58539			novel	54	86	9760	12.01	9.3	1	958.575	1	958.6	-25.8711	1	8	1	53.74	0.0001	MKVIIISR		novel
BIO64817	yojI	gi|24113596|ref|NP_708106.1|	multidrug transporter membrane component/ATP-binding component	168	547	61516	6.48	3.11	1	2057.04	1	2056.98	31.5026	502	518	0	101.84	3.9e-09	TIFAISHDDHYFIHADR
BIO73843	hemX	gi|24115095|ref|NP_709605.1|	putative uroporphyrinogen III C-methyltransferase	99	405	43947	4.68	7.4	2	2069.1	1	2069.09	3.38313	263	280	1	78.86	5.6e-07	RDDTAVPLLAPNQDIYLR
										1403.79	1	1403.78	4.63035	132	143	0	62.43	2.3e-05	TWLLAQADFLVK
BIO55227	cydC	gi|24112261|ref|NP_706771.1|	cysteine/glutathione ABC transporter membrane/ATP-binding component	78	573	63024	9.33	15.7	1	1042.59	1	1042.59	-6.90586	423	431	0	77.71	1e-06	VHLFSATLR
BIO04595	kdsB	gi|24112326|ref|NP_706836.1|	3-deoxy-manno-octulosonate cytidylyltransferase	49	248	27671	5.14	3.23	1	977.515	1	977.508	6.75186	181	188	0	49.07	0.00082	HLGIYGYR
BIO63544	ffh	gi|24113948|ref|NP_708458.1|	signal recognition particle protein	130	453	49798	9.48	9.05	3	1495.86	1	1495.84	9.42612	36	49	0	44.59	0.00082	MALLEADVALPVVR
										1765.94	1	1765.86	44.9638	325	339	1	130.41	4.2e-12	KGDGFDLNDFLEQLR
										1410.73	1	1410.71	13.043	183	194	0	47.02	0.0011	FYDVLLVDTAGR	Carbamyl (N-term)
BIO03069	ybbL	gi|24111873|ref|NP_706383.1|	putative ABC transporter ATP-binding protein YbbL	129	225	25483	5.04	6.67	1	1802.88	1	1802.88	-0.610134	109	123	0	96.41	1.5e-08	DQQPDPAIFLDFLER
BIO51116	-	gi|24113464|ref|NP_707974.1|	putatputhypothetical protein SF2148ative ATP-binding component of a transport systemive ATP-binding component of a transport system	316	125	14051	8.69	33.6	3	1066.55	1	1066.55	2.62528	108	118	0	92.74	2.8e-08	TEGAGLHGVAR
										1742.8	1	1742.81	-7.05756	62	76	0	61.34	3.8e-05	LDNQYYTEAEASLAR
										1870.91	1	1870.91	2.4587	61	76	1	139.6	6.9e-13	KLDNQYYTEAEASLAR
BIO16038	lpdA	gi|56479605|ref|NP_706070.2|	dihydrolipoamide dehydrogenase	156	485	52180	5.71	5.15	2	1472.78	1	1472.77	6.04302	335	349	0	101.03	4.6e-09	GVHEGHVAAEVIAGK
										1075.6	1	1075.6	-3.43993	275	284	0	92.44	3e-08	YDAVLVAIGR
BIO25914	gltB	gi|161485873|ref|NP_709010.2|	glutamate synthase subunit alpha	80	1522	168320	6.35	1.05	1	1874.81	1	1874.87	-31.3088	822	837	0	79.67	3.6e-07	YVHGGEYHAYNPDVVR
BIO29945	murG	gi|24111535|ref|NP_706045.1|	N-acetylglucosaminyl transferase	112	355	37846	9.71	2.54	1	1098.57	1	1098.58	-11.1962	53	61	0	75.47	1.8e-06	HGIEIDFIR
BIO64164	-	gi|56480104|ref|NP_708282.2|	hypothetical protein SF2484	84	308	34187	5.34	6.17	1	2196.99	1	2196.99	-0.955854	209	227	0	84.25	1.5e-07	EANEEIDGDERPETSHLTR
BIO74863	yhjJ	gi|24114795|ref|NP_709305.1|	hypothetical protein SF3559	77	498	55592	5.59	4.62	1	2428.21	1	2428.23	-12.1076	61	83	0	76.93	9.8e-07	LLVNTGSLAESTQQSGYSHAIPR
BIO74061	atpA	gi|24115037|ref|NP_709547.1|	F0F1 ATP synthase subunit alpha	581	513	55416	5.8	24.16	8	2151.08	1	2151.08	0.0464883	435	453	0	44.3	0.0021	QYAPMSVAQQSLVLFAAER	Carbamyl (N-term)
										2640.35	1	2640.35	-0.265116	16	40	0	63.06	1.9e-05	IAQFNVVSEAHNEGTIVSVSDGVIR
										1297.7	1	1297.74	-26.9701	176	187	0	102.26	2.6e-09	TALAIDAIINQR
										1340.75	1	1340.74	8.35359	176	187	0	50.21	0.00034	TALAIDAIINQR	Carbamyl (N-term)
										1898.96	1	1898.86	49.9246	402	418	0	34.77	0.019	ELAAFSQFASDLDDATR	Carbamyl (N-term)
										1721.84	1	1721.85	-5.05271	251	265	1	96.09	1.8e-08	DRGEDALIIYDDLSK
										1536.73	1	1536.74	-5.59628	284	296	0	117.02	1.3e-10	EAFPGDVFYLHSR
										2108.06	1	2108.07	-5.45522	435	453	0	101.3	3.9e-09	QYAPMSVAQQSLVLFAAER
										1523.8	1	1523.8	-1.11563	464	477	0	143.13	2.7e-13	IGSFEAALLAYVDR
										1061.58	1	1061.59	-9.60826	60	68	0	57.27	0.00012	YAIALNLER
BIO42466	rpoB	gi|56480500|ref|NP_709782.2|	DNA-directed RNA polymerase subunit beta	507	1353	152190	5.17	9.83	9	1339.61	1	1339.61	4.25497	192	202	0	101.01	4.1e-09	GSWLDFEFDPK
										1688.79	1	1688.82	-16.0467	86	99	0	39.15	0.009	LGEPVFDVQECQIR
										1673.86	1	1673.86	3.16634	839	852	0	76.9	1.2e-06	FTTIHIQELACVSR
										2333.17	1	2333.15	6.12904	344	363	0	117.03	9.9e-11	IETLFTNDLDHGPYISETLR
										1902.86	1	1902.86	0.262762	390	405	0	69.81	5.3e-06	EAAESLFENLFFSEDR
										1968.93	1	1968.92	2.28551	49	65	0	109.82	6.1e-10	FIEQDPEGQYGLEAAFR
										1725.91	1	1725.89	10.9509	1118	1133	0	72.97	2.6e-06	MNIGQILETHLGMAAK
										1818.91	1	1818.94	-15.5036	970	985	0	150.45	6e-14	DLSEELQILEAGLFSR
										1062.62	1	1062.61	8.0933	371	379	0	76.04	6.9e-07	LSALVEIYR
BIO29988	ampD	gi|24111554|ref|NP_706064.1|	N-acetyl-anhydromuranmyl-L-alanine amidase	67	183	20778	5.26	6.56	1	1358.66	1	1358.65	11.7028	94	105	0	66.61	1.6e-05	AWHAGVSQYQGR
BIO45810	atpD	gi|24115035|ref|NP_709545.1|	F0F1 ATP synthase subunit beta	780	460	50351	4.9	36.96	10	1607.91	1	1607.94	-18.5953	39	53	0	84.26	1.2e-07	LVLEVQQQLGGGIVR
										2344.25	1	2344.22	11.2191	373	393	1	72.77	1.8e-06	DIIAILGMDELSEEDKLVVAR	Oxidation (M)
										1659.82	1	1659.8	12.2906	203	217	0	48.79	0.00087	VSLVYGQMNEPPGNR
										1904.94	1	1904.94	1.99482	166	183	0	151.11	5.3e-14	NIAIEHSGYSVFAGVGER
										1839.92	1	1839.91	7.22861	344	359	0	58.89	8.4e-05	QLDPLVVGQEHYDTAR
										1365.73	1	1365.73	0.073221	237	247	0	110.3	4.9e-10	DVLLFVDNIYR
										2270.01	1	2269.99	7.75333	184	202	1	40.33	0.0032	TREGNDFYHEMTDSNVIDK
										1449.77	1	1449.78	-10.5533	248	261	0	137.33	1.1e-12	YTLAGTEVSALLGR
										2305.16	1	2305.11	21.3439	262	282	0	65.23	1.5e-05	MPSAVGYQPTLAEEMGVLQER
										2150.21	1	2150.17	16.5103	6	25	0	106.64	3.9e-10	IVQVIGAVVDVEFPQDAVPR
										2328.25	1	2328.22	12.1981	373	393	1	166.1	7.5e-16	DIIAILGMDELSEEDKLVVAR
										1408.76	1	1408.74	18.2433	237	247	0	105.7	1.5e-09	DVLLFVDNIYR	Carbamyl (N-term)
BIO07533	ydaA	gi|56479972|ref|NP_707692.2|	universal stress protein UspE	57	325	36879	5.3	4.61	1	1809.97	1	1809.98	-4.97244	131	145	0	56.89	9.3e-05	LEAVIFTPTDWHLLR
BIO90235	ospD2	gi|56403997|ref|NP_858142.2|	hypothetical protein CP0009	94	572	65775	9	3.67	1	2309.13	1	2309.12	6.40937	386	406	0	94.2	2.1e-08	DSHDLPGLFFALQNGHADSIR
BIO89393	sepA	gi|31983545|ref|NP_858203.1|	extracellular serine protease SepA	662	1364	146041	6.1	5.03	5	1889.81	1	1889.8	4.92116	1207	1222	0	106.17	7.4e-10	DYSSHSWYAGAEVGYR	Carbamyl (N-term)
										2053.05	1	2052.98	35.6555	1189	1206	0	139.27	6.2e-13	YLHHDNQHTANFASLGTK
										1189.61	1	1189.61	-3.36245	1260	1269	1	64.69	2.6e-05	DKDYNPLIGR
										3180.59	1	3180.54	17.4499	1134	1163	1	60.54	2.6e-05	KHELDGVDLFTGALLTYTDSNASSHAFSGK
										1846.79	1	1846.79	-1.2454	1207	1222	0	155.1	9.5e-15	DYSSHSWYAGAEVGYR
										909.403	1	909.398	5.82803	1246	1252	0	46.06	0.0011	AFSWEDR
BIO29391	purA	gi|24115532|ref|NP_710042.1|	adenylosuccinate synthetase	308	432	47513	5.31	15.05	4	1793.9	1	1793.88	8.08303	34	50	0	124.33	2.4e-11	YQGGHNAGHTLVINGEK
[truncated: 354 more rows]
