# Supplementary material for: A proteogenomic analysis of Shigella flexneri using 2D LC-MALDI TOF/TOF
Source: BMC Genomics. 2011 Oct 28;12:528. doi: 10.1186/1471-2164-12-528 (PMC3219829; doi:10.1186/1471-2164-12-528)
Supplement: Additional file 3 — Supplementary Table S2, List of candidate N-terminal extension genes. This file contains a list of genes that are likely to be extended at the N-terminus in the S. flexneri 2a str.301 genome. Each entry's information includes locus tag, extension region: genome position of region from N-terminal new start codon to the 33rd amino acid residue downstream of original start site for each extended gene, and the peptide sequence corresponding to extension region. [file 1471-2164-12-528-S3.XLS]

## Sheet: Extension Database
Supplementary Table S2. List of candidate N-terminal extension genes Tag: the locus tag of genes that likely to be extended at the N-terminus in the S. flexneri 2a str.301 genome; Extension region: the position of region from N-terminal new start codon to the 33th amino acid residue downstream of original start site foreach extended gene; Peptide sequence: peptide sequence corresponding to the ex…
Tag	Extended region	Peptide sequence
SF0002_gi|56479580	294-425	MRAFFSTKGNEVTTMRVLKFGGTSVANAERFLRVADILESNARQ
SF0005_gi|56479581	5233-5331	MKKMQSIVLALSLVLVAPMAAQAAEITLVPSVK
SF0009_gi|56479582	8174-8326	MISSGQTGYIPLTSCLKRNTIMTDKLTSLRQYTTVVADTGDIAAMKLYQPQ
SF0010_gi|56479583	9302-9394	MMNTLRIGLVSISDRASSGVYQDKGIPALEE
SF0015_gi|56479584	14137-14256	MHSSRGNLKKMAKQDYYEILGVSKTAEEREIRKAYKRLAM
SF0017_gi|56479585	17348-17461	MLSGREMSMSHINYNHLYYFWHVYKEGSVVGAAEALYL
SF0018_gi|24111467	19187-18990	MSRQCTHYGRWPQHGFTSLKKLRPQSVTSRIQPGSDVIVCAEMDEHWGYVGAKSRQRWLFYAYDRI
SF0026_gi|56479587	25623-25796	MISTIRWPGRPFILILKCWKSIRHWRRNMQILLANPRGFCAGVDRAISIVENALAIYG
SF0029_gi|56479588	29054-29170	MSEYSLEGVLIKSALLVLEDGTQFHGRAIGATGSAVGEV
SF0031_gi|161485952	33625-33819	MKLHTIDISTILIWPCLIASKRVIARLLICETGVRMCEGYVEKPLYLLIAEWMMAENRWVIAREI
SF0038_gi|161485776	41654-41806	MISVINTTDMNDVSFMISGDAMKIITCYKCVPDEQDIAVNNADGSLDFSKA
SF0044_gi|24111493	46992-47177	MPCTAPLFVTTKPSKGRRATISNVCWNGRRPIMDSHTLVQALIYLGSAALIVPIAVRLGLGS
SF0047_gi|24111496	50978-50835	MPDGELSGGERAFAGELTMINSPRVCIQVQSVYIEAQSSPDNERYVFA
SF0052_gi|56479591	56637-56771	MWEIALISVCRFGEYMQYWGKIIGVAVALLMGGGFWGVVLGLLIG
SF0059_gi|56479592	68178-68318	MQYGQLVSSLNGGSMKSMAEAQNDPLLPGYSFNAHLVAGLTPIEANG
SF0061_gi|56479593	70790-70680	MKNYRGEMLKLTDITWLYHHLPMRFSLTVERGEQVAI
SF0063_gi|56479594	73334-73233	MRCKVLKKCLPLLLLCTAPVFAKPVLTVYTYDSF
SF0064_gi|56479595	75162-75052	MRRSSPFMPSARLQQQFIRLWQCCEGKSQDTTLNELA
SF0068_gi|161485951	79803-79711	MMSKNYHIAVLPGDGIGPEVMTQALKVLNAV
SF0070_gi|24111518	81655-81461	MQNSRWRDVFIASGLTSVFVSSNSKSISHSSGADLMTHIVRFIGLLLLNASSLRGRRVSGIQH
SF0071_gi|161485950	82032-82298	MTHSTAMDSVFIRTRIFMFSEFYSFCFFLFYMHDKSYSSGLFLCIPIRERELSVTVELSMPEVQTDHSETAELSKPQLRMVDLNLLTVF
SF0072_gi|161485777	83387-83560	MSLAANCLSKIGRLMCFTHFFRQTVRQAMEMLSGAEMVVRSLIDQGVKQVFGYPGGAV
SF0073_gi|56479597	85168-85287	MVKQNGENLIMRRILSVLLENESGALSRVIGLFSQRGYNI
SF0074_gi|24111522	85686-85790	MRMISVRNLQPNMSRWAFFAKSVGTWNKSSCRS
SF0077_gi|24111525	87190-87387	MSRQCTHYGRWPQHGFTSLKKLRPQSVTSRIQPGSDVIVCAEMDEHWGYVGAKSRQRWLFYAYDRI
SF0078_gi|56479598	88216-88341	MWGKVGIRGEAGMFRGATLVNLDSKGRLSVPTRYREQLLENA
SF0079_gi|24111527	88583-88801	MDSSTSLSCGMKQPGINRSRKISTQSSWLPETYRSDCRTCLYKMMENYKHTTVLLDEAVNGLNIRPDGIYIDG
SF0086_gi|56479599	97018-97110	MMRLSLPRLKMPRLPGFSILVWISTALKGWV
SF0094_gi|161485778	106170-106412	MNFIRAIKNGANAVFLSTFTHNLSSFVLWTSGFNDKICALNTFEFDRDGNNVSGILTRWRQFGKRYFWPHLLLGMVAASLG
SF0102_gi|24111550	113037-112927	MGWDNAGVLLHASVGRLQVVEDAVFLFQHTNKRGALG
SF0106_gi|56479602	116951-116820	MFLPYDSLAIWSFNMPPRRYNPDTRRDELLERINLDIPGAVAQA
SF0108_gi|56479603	117506-117634	MGTVSCAGQQGDNMTLFTTLLVLIFERLFKLGEHWQLDHRLEA
SF0110_gi|56479604	120323-120445	MTSASGLRQELMAYSKIRQPKLSDVIEQQLEFLILEGTLRP
SF0113_gi|56479605	126131-126253	MTAGDKYIEVMMSTEIKTQVVVLGAGPAGYSAAFRCADLGL
SF0115_gi|56479606	129714-129956	MLLFCKQINTSSKSCYSARCGTGHLPYKLLSHRSVKRIACRTMTMRARRTVVLEEYRKHVAERAAEGIAPKPLDANQMAAL
SF0116_gi|161485949	132591-132728	MARCDFGALPGAEEHTMDYEFLRDITGVVKVRMSMGHEVVGHWFNE
SF0119_gi|56479607	135295-135423	MILFRLLKNKEITMQRRDFLKYSVALGVASALPLWSRAVFAAE
SF0122_gi|161485779	139459-139611	MLRCQNLPVRSDLFLNHMVRDMKHTVEVMIPEAEIKARIAELGRQITERYK
SF0136_gi|161485948	151890-151771	MLPPYFLFKEMTDTQYIGRFAPSPSGELHFGSLIAALGSY
SF0137_gi|56479612	152400-152293	MLRRSNMQEGQNRKTSSLSILAIAGVEPYQEKPGEE
SF0139_gi|24111585	154022-153729	MPGCASSCSGSQVDFPAPVGALNNTCGAQSRAVSNSGKTAATGNDDTKRSRGLTFFAPHCSIAVIHNRVPHMSEPQRLFFAIDLPAEIREQIIHWRAT
SF0141_gi|56479613	156493-156597	MRRKSMAGNDREPIGRKGKPTRPVKQKVSRRRYED
SF0143_gi|56479614	161514-161645	MGHGFPCPFHKLAVMQEYTNHSDTTFALRNISFRVPGRTLLHPL
SF0144_gi|56479615	162350-162442	MMSGLPLISRRRLLTAMALSPLLWQMNTAHA
SF0148_gi|56479616	168232-168354	MPDCRCRLEQNMSDDVALPLEFTDAAANKVKSLIADEDNPN
SF0150_gi|24111596	170144-170028	MSHWCRNWHMAKSLFRALVALSFLAPLWLNAAPRVITLS
SF0159_gi|56479617	180620-180907	MVSTTYLWYKARRTSDPFRIHRLDGSDNLTLCNNTHVSAHIPGCPLGSVIWDTWRHNPNFYIEVLIMATVSMRDMLKAGVHFGHQTRYWNPKMKPF
SF0166_gi|56479619	187445-187579	MLVVTGIQDALTEGNMLSFLWDLASFIVALGVLITVHEFGHFWVA
SF0170_gi|56479620	192952-193134	MFAKLYGLSHSYDCGRPCYYCRFLYFDRKSILTTNTHTLQIEEILELLPHRFPFLLVDRVL
SF0177_gi|161485947	202794-202910	MLLTNKGDVMLGLKQVHHIAIIATDYAVSKAFYCDILGF
SF0184_gi|56479622	207911-207813	MYKMDKPKAYCRLLLPSFLLLSACTVDISQPDP
SF0185_gi|56479623	209727-209584	MSQARLEPVLPSNWNRNNMRTSQYLLSTLKETPADAEVISHQLMLRAG
SF0196_gi|56479624	224693-224932	MTTQSHHDHVEKQFSSQACEYLTSTVHASGRDLQRLAVRLADYPGASALDMGCGAGHASFVAAQNVSAVVAYDLSAQMLD
SF0200_gi|56479626	228960-229058	MTAMSTAITRQIVLDTETTGMNQIGAHYEGHKI
SF0201_gi|161485946	229015-228815	MVSVSRTIWRVIAVLIAVIYVRLVVLQFDSITGSLPEMLKQVEIFTDGSCLGNPGPGGYGAILRYRG
SF0206_gi|56479628	234891-234787	MERYIMTNNNELPITLSALLRDYSVVEGIQMAEQQ
SF0211_gi|24111656	237531-237358	MGYPQTNRKIDTGKTLTRWPVFVDHFKTMDEEYRKDLQLWFGLTHASFCVMPRVFMEA
SF0212_gi|24111657	238036-237893	MVVMNMLLSLTTLKGSSPVTEPNQVWCGDVTYIWTGKRWAYLAVVLDL
SF0219_gi|56479630	244126-244263	MITRGSFGSRFYLETSMTHMIFRHGDMKKWKGVGYDFEIVKAEELQ
SF0220_gi|24111665	244313-244471	MLQSQSQKKNSVKSLVENLRRQQMNLTTKGDLVLAALRKLGVASNATLTDVEP
SF0223_gi|56479631	247145-247237	MMITFKPTRNIDLIEAVGNHPDIIAGSNNGD
SF0236_gi|56479633	259724-259629	MHMFKSFFPKPGTFFLSAFVWALIAVIFWQAG
SF0245_gi|161485945	266658-266524	MIVLILVFRLVIGEQMIDVLGPEKRRRRTTQEKIAIVQQSFEPGM
SF0247_gi|24111691	266931-267128	MSRQCTHYGRWPQHGFTSLKKLRPQSVTSRIQPGSDVIVCAEMDEHWGYVGAKSRQRWLFYAYDRI
SF0254_gi|24111698	273863-273666	MSRQCTHYGRWPQHGFTSLKKLRPQSVTSRIQPGSDVIVCAEMDEHWGYVGAKSRQRWLFYAYDRI
SF0258_gi|161485782	275955-275719	MRQAGLSMAAKHHSNLARLATGWKHAIFLKLTERVSVVGLRNIRRRRKRMDNRSEFLNNVAQALGRPLRLEPQAEDAPL
SF0262_gi|24111705	278571-278768	MSRQCTHYGRWPQHGFTSLKKLRPQSVTSRIQPGSDVIVCAEMDEHWGYVGAKSRQRWLFYAYDRI
SF0267_gi|24111710	283157-283348	MRRPFPGNPHCPRFRQHLHQQPAARKDDHTECDAVIEDGSPNVFLGGGTQTVLEISPEIPDWLR
SF0269_gi|56479635	288361-288263	MYTVPSLKITLLQQPLVWVDGPANLRHFDRQLE
SF0271_gi|161485783	291544-291377	MLNVFTSTTTISSQVVRPPTSKGLFVMMILSILATVVLLGALFYHRVSLFISSLIL
SF0272_gi|56479637	291544-291795	MCLQYNYNKAHIVAVFIRTSGQKVLVIAPARTSRFWRYPVHCILSITFMLKDILMYQDLIRNELNEAAETLANFLKDDANIHAI
SF0273_gi|56479638	292475-292579	MWRLPMCELLGMSANVPTDICFSFTGLVQRGGGTG
SF0277_gi|56479639	297342-297536	MINPALRSASIAICLPGIASRVKRAETSEIRSASLVTTIKLIVNSVSKSERESIIAALHGQSIFN
SF0283_gi|56479640	300785-300901	MTSLFTEWYMGNYIRPLSDAVFTIASDDLWIESLAIQQL
SF0289_gi|56479641	307660-307565	MKMKKSTLALVVMGIVASASVQAAEIYNKDGN
SF0291_gi|24111733	308024-308221	MSRQCTHYGRWPQHGFTSLKKLRPQSVTSRIQPGSDVIVCAEMDEHWGYVGAKSRQRWLFYAYDRI
SF0292_gi|56479642	308631-308807	MLADGWQPTTVLLKRSFDIIFPKIEWQRIMSDSQTLVVKLGTSVLTGGSRRLNRAHIVE
SF0304_gi|56479643	317231-317401	MPVHLRVFVHTKPAYRSDGTKTAAVRKMRTDSNKAWKGALKRAGISNFRFHDLRHTW
SF0310_gi|24111752	324962-324810	MSRTLDLILLCRPVQDTVHLLMRITLQWDINKMSYFYSASTNGFYSTEFHG
SF0322_gi|24111764	334995-334798	MLGNPLLCRAFAFRHSSVYASASDYQNNEFHGRSEAMEKKIGFIGCGNMGKAILGGLIASGQVLPG
SF0323_gi|161485944	334887-335096	MPHSCREIHCFDNRWQKHKQNYAGRQKRDTIEDYLTKDDFMTIWVDADACPNVIKEILYRAAERMQMPLV
SF0330_gi|161485943	339622-339849	MNHSMIISTALSLNLAGMITNCRRPCIANPVVRLYAIDIEKNKESTVRIGIDLGGTKTEVIALGDAGEQLYRHRLP
SF0331_gi|56479645	339707-339546	MAMQGRRQFVIMPAKFNDKAVEIIMLWFKNLMVYRLSREISLRAEEMEKQLASM
SF0333_gi|56479646	342088-341903	MNYLLALLVVILQAITLLATVIGSRSGGCDGGMKKVILSLALGTFGLGMAEFGIMSVLTELA
SF0335_gi|24111776	346502-346371	MGIIATMLFRQGTVMRILHTSDWHLGQNFYSKSREAEHQAFLDW
SF0339_gi|56479647	350491-350583	MMESKNKLKRGLSTRHIRFMALGSAIGTGLF
SF0344_gi|24111785	356755-356874	MININNEGNLMSFFISDAVAATGAPAQGSPMSLILMLVVF
SF0346_gi|56479648	358958-359092	MAASASRSCQSEECDVAQEYTVEQLNHGRKVYDFMRWDYWAFGIS
SF0348_gi|56479649	361559-361422	MRLFHSRKGFSNSGIHMKKTLLAAGAVLALSSSFTVNAAENDKPQY
SF0349_gi|161485942	362408-362259	MLSLLLPSTIRLIATRKGRPMNTNVFRLLLLGSLFSLSACVQQSEVRQMK
SF0352_gi|56479650	364048-364233	MHDLPARKGSSARNIMLKSAPLRGHTRTRRKKMNIIEANVATPDARVAITIARFNNFINDSL
SF0355_gi|56479651	366050-366175	MTANLSRLTGKDMTILSRHKDVAKSRLKMSNPWHLLAVGFGS
SF0363_gi|56479652	373888-374145	MFLLTRNHSGCSIRLSLNCACCCDYAQLRDTSWCRTVGYLTLQVLCFASKMKGEEKMPSFDIVSEVDLQEARNAVDNASREVESRF
SF0365_gi|56479653	378813-378454	MPCFTAMRAEIALMSGSAFAVTHHAFSSGAGRTSDGNGSHASTLKSPSYTKSISWQHYLRLIPYNWTITLEVNYTFYEISGINYSHGKYIMYKSLFTIIILLYSASSYAKSESPPASTIT
SF0367_gi|56479654	379900-379589	MIAVTLLSINLYALRASLKKSVRNSDCAAKALIDRQSGELIGICTFTAYSLERQRVSGVLQGSQPSEIGVVRLVMLGGARKYQKRGFGQDLLCDFFEHVKKIHP
SF0368_gi|56479655	380349-380194	MIAVLCMRSTPYDFIQLIKEVIMPGKTAALYDVDKTLKNARVELKTSPDAKN
SF0369_gi|56479656	381402-381265	MEPQLQHDDALRAAVMMFKQYLQVTKPGIIFGNLISVIGGFLLASK
SF0370_gi|24111811	381779-381609	MPEPVLALPGCGLDLCVHCCLSDGGDVMSHSTDHSGASHGSVKTYMTGFILSIILTV
SF0378_gi|161485784	389425-389177	MKHRPRISVSFTRGDYFVNMMNLHALPTSPRRWQCYDGGNFYQTRLRVSESPNMFKKILFPLVALFMLAGCAKPPTTIEVSPT
SF0379_gi|161485941	389538-389660	MTSQRCRRRYFMMIRERIEEKLRAAFQPVFLEVVDESYRHN
SF0382_gi|56479658	391660-391866	MLCLKYGDAVPITQGLADNPSIRLQSVQQVFFNFIQETEMSYSGERDNFAPHMALVPMVIEQTSRGERS
SF0384_gi|56479659	393943-394077	MSSDYLAEIKLRESSMNPERSERIEIPVLPLRDVVVYPHMVIPLF
SF0392_gi|56479660	403368-403478	MNLSFCAVVFKPHRINCRDFTFKIELKEKKILRGRAM
SF0394_gi|56479661	405615-405818	MAIMMSWRNKAVGIAICIAINNWRRRSTTFRKFARRPSMRSFSQLWPTLKRLLAYGSPWRKPLGIAVL
SF0395_gi|56479662	407553-407780	MHCHSAFSFSIFLTSCSLSRFSFLAHRLQYLLRVAEPLPNSDRRGSMKLVTVIIKPFKLEDVREALSSIGIQGLTV
SF0397_gi|56479663	410272-410165	MLLESYMSQALKNLLTLLNLEKIEEGLFRGQSEDLG
SF0400_gi|56479664	412923-412735	MQPIACQMLVSCAMRLHSGVFPDYAEKLPQEEKMEKEDSFPQRVWQIVAAIPEGYVTTYGDVA
SF0402_gi|56479665	415154-415059	MLVRTRHLVGLISGVLILSVLLPVGLSIWLAH
SF0403_gi|56479666	415821-415693	MFPGKLQIPRRQTMTEIQRLLTETIESLNTREKRDNKPRFSIS
SF0405_gi|56479667	417085-416750	MSILRPSHLITKLSIMKTISSLSRSTNIWMTPLCCSAVMVLICRLFRNGGSQVIDYSVVLSTRRKRILRVYLVRIITTMGRSMSEKPLTKTDYLMRLRRCQTIDTLERVIEK
SF0408_gi|56479668	422186-422061	MTNLKSDTRGLHMNKNRGFTPLAVVLMLSGSLALTGCDDKQA
SF0414_gi|56479669	427889-428032	MIRLKRAVSTTVTSRHTLMTATAQQLEYLKNSIKSIQDYPKPGILFRD
SF0416_gi|56479670	430586-430690	MREKPMFGKGGLGNLMKQAQQMQEKMQKMQEEIAQ
SF0419_gi|56479671	433640-433789	MVVSFIAFSKKSTHFKGIFAMRIILLGAPGAGKGTQAQFIMEKYGIPQIS
SF0433_gi|56479672	451179-451087	MMELMVVHPHIFWLSLGGLLLAAEMLGGNGY
SF0446_gi|56479673	463557-463736	MSVASRSAERVFLTKFESWKIFPTNGGRNKMAKMRAVDAAMYVLEKEGITTAFGVPGAAI
SF0447_gi|24111884	466236-466039	MSRQCTHYGRWPQHGFTSLKKLRPQSVTSRIQPGSDVIVCAEMDEHWGYVGAKSRQRWLFYAYDRI
SF0454_gi|56479676	471650-471534	MCTTGVLRRMSSRNNPARVAIVMGSKSDWATMQFAVEIF
SF0459_gi|161485785	475438-475295	MKTRYRRALNIMIHRVSNMATFSLGKHPHVELCDLLKLEGWSESGAQA
SF0464_gi|24111901	479232-479035	MSRQCTHYGRWPQHGFTSLKKLRPQSVTSRIQPGSDVIVCAEMDEHWGYVGAKSRQRWLFYAYDRI
SF0471_gi|56479678	488686-488585	MRCRMVSKPFQRPFSLATRLTFFISLATIAAFFA
SF0482_gi|56479679	500150-500275	MPLNKKDTQGKGVKNASTVSEDTASNQEPTLHRGLHNRHIQL
SF0483_gi|56479680	502895-502788	MYKGDVMQDLISQVEDLAGIEIDHTTSMVMIFGIIF
SF0486_gi|24111919	505558-505349	MSILFCALSGDAGSRWRIKRRLSPNFAAYFAYSPSPKGTFMDKQSLHETAKRLALELPFVELCWPFGPEF
SF0495_gi|56479681	512954-512724	MRVVHAGCGVNALSGLQRSCQFNILQDHVGLISVAHQAVLRLSSVSNMVDMKTTHTSLPFAGHTLHFVEFDPANFCE
SF0496_gi|24111929	515279-515130	MLMTTMPDSCNSWQKCRNKTMNKKIHSLALLVNLGIYGVAQAQEPTDTPV
SF0500_gi|24111933	521004-521201	MSRQCTHYGRWPQHGFTSLKKLRPQSVTSRIQPGSDVIVCAEMDEHWGYVGAKSRQRWLFYAYDRI
SF0502_gi|24111934	523804-523574	MRSAVTAGGRSLRPTTVYAVSTSGWRRYRQPRRYLPYRLVNSGVSQKMTESVARLRGEQLTLGYGKYTVAENLTVEI
SF0510_gi|56479682	531884-532003	MEATLPRGEIMDFSGKNVWVTGAGKGIGYATALTFVEAGA
SF0523_gi|161485939	544480-544331	MTVIGYAFYSTFALTEKNKLMLKKILLLALLPAIAFAEELPSPVKAIEKQ
SF0532_gi|24111959	555457-555326	MQNFPASAKNKAIKMTQKIEQSQRQERVAAWNRRTECDLAAFQN
SF0533_gi|56479683	556349-556245	MGGLPMISASLQQRKTRTRRSMLFVPGANAAMVSN
SF0538_gi|56479686	559630-559821	MAVNAELKRRILSDSGIGVPFAQTKILNLNLEYAMTTRVIALDLDGTLLTPKKTLLPSSIEALA
SF0542_gi|56479687	563396-563301	MTMLELLKSLVFAVIMVPVVMAIILGLIYGLG
SF0544_gi|24111971	564363-564464	MGYKMSSLQILQGTFRLSDTKTLQLPQLTLNAGD
SF0545_gi|56479688	566066-566197	MLWLFHTISLMERIMRVLVTGGSGYIGSHTCVQLLQNGHDVIIL
SF0549_gi|56479689	570554-570658	MRSKHMAVTKLVLVRHGESQWNKENRFTGWYDVDL
SF0556_gi|56479690	578213-578100	MNSKGIIEMQLNKVLKGLMIALPVMAIAACSSNKNASN
SF0557_gi|56479691	579519-579427	MMKQALRVAFGFLILWASVLHAEVRIVIDSG
SF0572_gi|24111999	598619-598500	MHQATSAGCGVNALSGLQVITRRPDKRSASGVTKKCRKSL
SF0574_gi|56479692	601158-601057	MGCVMKLPVREFDAVVIGAGGAGMRAALQISQSG
SF0576_gi|161485938	601891-601787	MWALFMIRNVKKQRPVNLDLQTIRFPITAIASILH
SF0579_gi|56479693	604834-604965	MAALSPPFIKYLSGMDTVNIYRLSFVSCLVVAMPCALAVEFNLN
SF0580_gi|56479694	607326-607439	MSLIKEMKMTFMKGLPLLLLVASLCSHAALQPDRTRIV
SF0582_gi|56479695	609228-609350	MLLFFPSPAFFMLYRYTKEKIMRERRMPVLQWGMLCVLSLL
SF0592_gi|24112017	618940-618776	MGDIIMNNLNTLLSGKVLLKEISPLMPGYRTWIEISLIDELKPSYPFRLDEYAMI
SF0595_gi|24112020	623434-623237	MSRQCTHYGRWPQHGFTSLKKLRPQSVTSRIQPGSDVIVCAEMDEHWGYVGAKSRQRWLFYAYDRI
SF0598_gi|56479696	624565-624798	MQPEFYSSGITFRPLEVHCECRRDSRRVAGVFITGLFGLCPDQCGGVLMAAQGFLLIATFLLVLMVLARPLGSGLARL
SF0605_gi|56479697	638338-638198	MRRFAELSKTLQTKDKAMAIHNRAGQPAQQSDLINVAQLTAQYYVLK
SF0606_gi|56479698	638912-638769	MSYTLGDLYSAKTLHWIKMKTIEVDDELYSYIASHTKHIGESASDILR
SF0609_gi|56479700	640264-640470	MCSPARLLIPQDCLFCYDCLYPWAIFHPHFNKFQEVISLMAIHGIFFGSDTGNTENIAKMIQKQLGKDV
SF0611_gi|56479701	642074-641967	MCLPHSMKKLILIAMMASGLVACAQSTAPQEDSRLK
SF0619_gi|24112039	652577-652747	MRTVLLCGIFLNKQTQQATNTRLTEKVMCSIFGVFDIKTDAVELRKKALELSRLMRH
SF0620_gi|56479702	656624-656529	MTMTNQPTEIAIVGGGMVGGALALGLAQHGFS
SF0626_gi|56479704	662698-662862	MQTITTQTLTTGIHAFLTQKIKVLDMQLRKPATAILALALSAGLAQADDAAPAAG
SF0630_gi|56479705	666075-666197	MSQRSTQQGATMALPILLDCDPGHDDAIAIVLALASPELDV
SF0639_gi|56479706	675644-675826	MTRTFGLCYADLKNHLNATFVAVLKTGPLAAMQEQYRPEEIESKVQLHWDEKRTFEVTEDE
SF0643_gi|56479707	680610-680702	MMRLWLIRHGETQANVDGLYSGHAPTPLTAR
SF0644_gi|24112063	681484-681681	MQGKALQDFVIDKIDDLKGQDIIALDVQGKSSITDCMIICTGTSSRHVMSIADHVVQESRAAGLLP
SF0649_gi|24112068	686485-686646	MPAGSAFAIVGHFFNSITDVVVQTMNTIFSARIMKRLALTTALCTAFISAAHAD
SF0652_gi|56479709	689143-689385	MDSNNQIEPCLSRKSSEGKPQIFTTLRNIDLNLLTIFEAVYVHKGIVNAAKVLNLTPSAISQSIQKLRVIFPDPLFIRKGQ
SF0655_gi|56479710	692497-692177	MAMLVAAGQFAVTSVWEKNAEICASLMAQAAENDVSLFVLPEALLARDDHDADLSVKSAQLLEGEFLGRLRRESKRNMMTTILTIHLPSTPGRAWNMLVALQAGNIV
SF0657_gi|56479711	693314-693141	MHWTKRTTIGVLITDTAFVSIFHVKVILMSKIKGNVKWFNESKGFGFITPEDGSKDVF
SF0658_gi|24112077	693989-693876	MINVLWSQMNVSKYVAIFSFVFIQLISVGKVFANADER
SF0659_gi|56479712	694452-694643	MILISIHRQFIGHIFSLSFRKFLLFTLGLETGKIMLTFIELLIGVVVIVGVARYIIKGYSATGV
SF0662_gi|56479713	697551-697820	MREWISAIECMGLSGLPGSLMGVHKRAQREGWLKRRREGIRGVAYEYHISSLPNIARAEVLLQQGKFKTSQGCFEIARPTLEAHDYDREA
SF0669_gi|56479714	704139-703726	MPKMKRRPASANLMTNRRSRQAEIRYRTSLRRIARAVGDIVNGRYDGSNDSITEIIAALERYSEIITPWATKVAENFTADLTRQNEKVWRQHSKNISRELRNLVESAPVGQVMQSIIAEQVKYIKSLPLEAADRVYDI
SF0673_gi|161485937	707475-707341	MIVLILVFRLVIGVQMIDVLGPEKRRRRTTQEKIAIVQQSFEPGM
SF0674_gi|56479715	708297-708040	MLIQPTARPPLIRCLWRLIVFAVMQVLMMAMESVTSMTSTLTSKPTLNPALRSFWTMRARNKVLYGGRSSSKSWDAAGIAIFLSNK
SF0679_gi|24112097	711116-711304	MGYPQTNRKIDTGKTLTRWPVFVDHFSGGKTGNMFNLMLTSKKLTKTAINEALRRMKKAGLNK
SF0684_gi|56479716	717384-717566	MEHLCCSEVSISPLFRWPNSVCHFRHSEVTAMMTFNLREQQKRLQARMDELRAEIAFAQKG
SF0688_gi|56479717	720249-720374	MFIVDGTGVKTVMRDIQQVLERWGAWVANNHEDVTWSSIAAG
SF0691_gi|56479718	722382-722735	MSAKIKYGLSAAVLALIAAGASAPQILDQFLNEKEGNHTTAYRDGSGIWTICRGATMVDGKPVIPGMKLSKEKCDQVNAIERDKALAWVERNIKVPLTEPQKAGIASFCPYNIGPGKC
SF0692_gi|56479719	722897-723001	MGDRSMSRVTAIISALVICIIVCLSWAVNHYRDNA
SF0697_gi|24112115	724888-725100	MTDFGGKTSIFSHPVYLFLRKFSLQDSRGGSQWRQQFPIEAMCQVFGVSRSGYYNWVQHEPSDRKQSDERL
SF0699_gi|24112117	726095-726241	MLRERISARVRGINYRIYSMNISEQQLSNMMVAVTIALQPLVRVLPVTA
SF0706_gi|56479721	732840-732962	MLPFFIQSGAGMATKEENLKRLCELAERLGREPDVSGSAAD
SF0708_gi|56479722	733632-733724	MMKGLENAIRNLNSLDTRMVPQTSAWAVNRV
SF0710_gi|24112128	734553-734711	MIMRWPPGRWRKSRTRSRTRIKEVVMTTPNPLAKTKGAGTTFWMYTGNGDAFA
SF0713_gi|24112131	736093-736212	MGKVFPEVCVMDQIANLVIDLGIDAAEFKNEIPRIKNLLN
SF0716_gi|24112134	739932-740285	MPLLCWPHQRRRMARFSRGVSCWRIPVCGLTVLMSVVTRAGQWLTSSTNQQRISGRTNAASVCAGVSCATIPVISAVSFPSINFLSKSMTQTESAILAHARRCAPAESCGFVVRTPEG
SF0717_gi|24112135	740837-740992	MAATHTLPLASPGMARICLYGDLQRFGRRIDLRVKTGAEAIRALATQLPAFR
SF0725_gi|161485936	752195-751995	MSSVGGEPWGFSKTCFLLLIRCRLVNLNLFNLVYKSIMTTDDLAFDQRHIWHPYTSMTSPLPVYPVA
SF0727_gi|56479724	754310-754438	MKCRISTVCWRCCMATVNKQAIAAAFGRAAAHYEQHADLQRQS
SF0728_gi|56479725	755091-755186	MLVSKRYFVTGTDTEVGKTVASCALLQAAKAV
SF0730_gi|56479726	759534-759385	MLFPRNLRYCSADNLTPGNYMRNRTLADLDRVVALGGGHGLGRVLSSLSS
SF0731_gi|56479727	759790-759960	MAVTMLVKIATRAKEEMTSPPVSGKVYMASQLTDVFARKFYYLRLSITDVCNFRCTY
SF0734_gi|56479728	761812-761964	MVRYVCWRRAAASRVTLRWKRMIKVLFFAQVRELVGTDATEVAADYPTVEA
SF0736_gi|56479729	762630-762800	MRLRCVDAQPHHFAVSLRYSLYLQEIVMDRFPRSDSIVQPWAGLQTYMAQVYGWMTV
SF0737_gi|56479730	763593-763709	MFFLRTTKRMESYSQNSNKLDFQHEARILNGIWLITALG
SF0748_gi|56479731	775560-775784	MLERALNRIMLVVIASRFPETEKPLPLKTEKCHNIGCLYSISGFLMALTAALKAQIAAWYKALQEQIPDFIPRAP
SF0754_gi|161485935	781868-781743	MWGAGPTFWRTCMMYHIPGVLSPQDVAHFREQLEQAEWVDGR
SF0763_gi|56479732	793096-792884	MFFMLVTTISVIGTARIAEHIAGAILSLVNYWDITSRGYEIMSTAKLVKSKATNLLYTRNDVSDSEKKATV
SF0764_gi|56479733	794171-794070	MGERMPGSLRKMPVWLPIVILLVAMASIQGGASL
SF0765_gi|56479734	794506-794601	MVMKKIACLSALAAVLAFTAGTSVAATSTVTG
SF0771_gi|56479735	803127-803032	MVMASTFTSDTLPADHKAAIRQMKHALRAQLG
SF0775_gi|161485934	807630-807791	MRQLFREFSRDSLHSDKKYILRMVMELYLDTSDVVAVKALSRIFPLAGVTTNPS
SF0779_gi|56479736	811575-811805	MKGMSRYRLTPKECIAPGATQAIRQPPVSTVKKGTPLPHSDELDAGNVLAVENLNIAFMQDQQKIAAVRNLSFSLQR
SF0780_gi|56479737	813307-813663	MLKLVHGARSSKTRSILIRVNYWRQFRSLNRPDNDRSVYCCRTIFPAIFICVAKRWQPSRCNASGRGITSHNHNQNTHSCVDNIQAENKMARAVHRSGLVALGIATALMASCAFAAKDV
SF0786_gi|24112202	822372-822494	MQQGWKEEDRSMFVDRQRIDLLNRLIDARVDLAAYVQLRKA
SF0794_gi|56479738	828826-828722	MRREVMLENLNLSLFSLINATPDSAPWMISLAIFI
SF0797_gi|56479739	831551-831432	MMSIKLIAVDMDGTFLSDQKTYNRERFMAQYQQMKAQGIR
SF0799_gi|56479740	832810-832929	MYTIADRGNDMRRANDPQRRGKMIQATLEAVKLYGIHAVT
SF0802_gi|56479741	836185-836081	MRREIMQTVIFGRSGCPYCVRAKDLAEKLSNERDD
SF0807_gi|56479742	839664-839801	MRKLCRSFYRKRLYKIMTSLVVPGLDTLRQWLDDLGMSFFECDNCQ
SF0808_gi|56479743	840465-840629	MHVYCISFSVTTFVRLLTNFQKERDVTALNKKWLSGLVAGALMAVSVGTLAAEQK
SF0809_gi|161485933	841666-841836	MPGGRTTPAGNSHHHGALAHIQCRRAAVNDAIPRPQAKTRKALTPLLEIRNLTKSYD
SF0811_gi|56479744	843798-843929	MVPQTPAKKRGRTRMNNLPVVRSPWRIVILLLGFTFLYAPMLML
SF0814_gi|56479746	847358-847218	MPQTRPKIIRLTDGSSIMKKLVLAALLASFTFGASAAEKINFGVSAT
SF0818_gi|56479747	850539-850378	MHNYSVKGTIFDLNSYQTASIRVSMSIQLNGINCFYGAHQALFDITLDCPQGET
SF0819_gi|56479748	851206-851111	MIMRYRSLSLLIPCALLLSACTTVTPAYKDNG
SF0820_gi|56479749	851816-851938	MDYRFSWVIFNMINNISDQASSFPGTQLNQSDNFLDSLREF
SF0823_gi|56479750	856052-855936	MHHGGNHGRMRTSFSQQQWIDMKVLVTGATSGLGRNAVE
SF0824_gi|56479751	857593-857429	MTSRANNWRKSPPTGAHSWRVKERDVPQRILVLGASGYIGQHLVRTLSQQGHQIL
SF0827_gi|56479752	861392-861297	MSMTMPTNQCPWRIQVHHITQETPDVWTISLI
SF0828_gi|161485932	863056-862961	MIMFCVQCEQTIRTPAENGCSYAQGMCGKTAE
SF0832_gi|56479753	866591-866496	MDMFRKLAAECFGTFWLVFGGCGSAVLAAGFP
SF0833_gi|24112249	867140-866943	MSRQCTHYGRWPQHGFTSLKKLRPQSVTSRIQPGSDVIVCAEMDEHWGYVGAKSRQRWLFYACDRI
SF0838_gi|56479754	870521-870637	MAYGVFRIFMKKRKTVKKRYVIALVIVIAGLITLWRILN
SF0840_gi|24112256	873933-873814	MYKICEGCRSMEKGTVKWFNNAKGFGFICPEGGGEDIFAH
SF0842_gi|56479755	874562-874666	MGEVPMLNQELELSLNMAFARAREHRHEFMTVEHL
SF0847_gi|56479756	883518-883333	MHKLLTKSSYSFFTSVNSLQSCPLSANNYGDLMGTTKHSKLLILGSGPAGYTAAVYAARANL
SF0848_gi|56479757	883912-884055	MMFQGQTGVGKEYRETIIMVDSKKRPGKDLDRIDRNILNELQKDGRIS
SF0855_gi|56479758	895376-895528	MPIAARPGIPLAIWQTRRRCEMGSGWHEWPLMIFTVFGQCVAGGFIVLALA
SF0867_gi|56479759	905396-905265	MNSCCVTPCHRRKPMAHIQLVKQTSSGLLLPATPESCDFLHQIK
SF0869_gi|24112285	906999-906790	MTSINIFMTVADFKRPKLELPNGANKLLLHSCCAPCSGEVMEALQASEIDYTIFFYNPNIHPQKEYLIRK
SF0877_gi|56479760	910866-911009	MFSANSSATPALRGNGVNMNTIDLGNNESPVYGVFPNQDGTFTAITYT
SF0879_gi|161485931	912795-912661	MIVLILVFRLVIGEQMIDVLGPEKRRRRTTQEKIAIVQQSFEPGM
SF0886_gi|56479761	918024-918140	MSVKLRLPHMSLAQCPGFLFAHREECTVEIKKIINPRYT
SF0888_gi|56479762	921549-921644	MFMKQTVYIASPESQQIHVWNLNHEGALTLTQ
SF0890_gi|56479763	923728-923922	MKKIPCVMMRGGTSRGAFLLAEHLPEDQTQRDKILMAIMGSGNDLEIDGIGGGNPLTSKVAIISR
SF0891_gi|56479764	924856-925008	MNKKSLWKLILILAIPCIIGFMPAPAGLSELAWVLFGIYLAAIVGLVIKPF
SF0892_gi|56479765	926448-926561	MRRYLEHLMIKLSEKGVFLASNNEIIAEEHFTGEIKKE
SF0897_gi|56479766	933525-933409	MGHIWRNTAMSVIGRIHSFESCGTVDGPGIRFITFFQGC
SF0899_gi|56479767	937058-936795	MLIFKIYFYLDNQIVTPYLHKNHASYGPISQARYDLYQFLIYNALLVSRRRLNKERVSVKADNPFDLLLPAAMAKVAEEAGVYKATKH
SF0900_gi|56479768	939083-938961	MRAFRTTKVIFMTQTFIPGKDAALEDSIARFQQKLSDLGFQ
SF0905_gi|56479769	944031-944144	MINQRMIHMKNTKLLLAIATSAALLTGCQNTHGIDTNM
SF0917_gi|56479771	957310-957411	MEKAMQDRNFDDIAEKFSRNIYGTTKGQLRQAIL
SF0919_gi|56479772	959380-959523	MITEPRYRRMSSTNIEQVMPVKLAQALANPLFPALDSALRSGRHIGLD
SF0923_gi|56479773	968289-968387	MIIMDKFDANRRKLLALGGVALGAAILPTPAFA
SF0927_gi|56479774	974252-974118	MDKCLFFPTINRENIMSVVPVADVLQGRVAVDSEVTVRGWVRTRR
SF0928_gi|56479775	975626-975489	MFIVLNAPVRGRYCAPMTQFASPVLHSLLDTDAYKLHMQQAVFHHY
SF0933_gi|161485930	981331-981197	MIVLILVFRLVIGEQMIDVLGPEKRRRRTTQEKIAIVQQSFEPGM
SF0935_gi|161485787	983712-983581	MFRFLTFCLCEVMPMRNIIKLALAGLLSVSTFAVAAESSPEALR
SF0939_gi|24112351	985949-985752	MSRQCTHYGRWPQHGFTSLKKLRPQSVTSRIQPGSDVIVCAEMDEHWGYVGAKSRQRWLFYAYDRI
SF0946_gi|56479779	991808-991924	MHTGNPGEFMYYPFVRKALFQLDPERAHEFTFQQLRRIT
SF0952_gi|56479780	1000266-1000415	MTRVCRGIVNLNQSMRSPDSMESNNGEAKIQKVKNWSPVWIFPIVTALIG
SF0957_gi|56479781	1007200-1007039	MKDLTVLSRWRYSWRILDDNEAQKMKKTAIAIAVALAGFATVAQAAPKDNTWYT
SF0958_gi|56479782	1008000-1007905	MIMYTSGYAHRSSSFSSAASKIARVSTENTTA
SF0960_gi|161485929	1008669-1008803	MIVLILVFRLVIGEQMIDVLGPEKRRRRTTQEKIAIVQQSFEPGM
SF0964_gi|56479783	1012301-1012483	MGGNCNVFLGWSTFSLTVTLIRNNFVWIYRVMELKATTLGKRLAQHPYDRAVILNAGIKVS
SF0965_gi|161485928	1014947-1014849	MYIMELTTRTLPARKHIALVAHDHCKQMLMSWV
SF0967_gi|24112378	1015788-1015904	MLSFIRISCMVGMSALSYTLLNSLEEIMKETDIAGILTS
SF0969_gi|56479784	1017774-1018076	MVSPRLALPSMRATAPEKTHGWRRSNDFSRPLANTKRTLIIYFSVDAKKWASLSGVFHGFATRPLRIRRAAMSKICIIAWIYGRVQGVGFRYTTQYEAKRL
SF0971_gi|161485927	1018648-1018502	MRGFVFCYTAASLIKVVIIMLIFEGKEIETDTEGYLKESSQWSEPLAVV
SF0973_gi|56479785	1020034-1020150	MLLGEETCDMNNEETFYQAMRRQGVTRRSFLKYCSLAAT
SF0978_gi|24112389	1024611-1024760	MGGTDKPDARACRTAAGACLMSETFFHLLGPGTQPNDDSFSMNPLPITCQ
SF0980_gi|56479786	1026161-1026256	MRMWDVIDLSRWQFALTALYHFLFVPLTLGLI
SF0982_gi|56479787	1029013-1029132	MLDMKSGNISMKAILIPFLSLLIPLTPQSAFAQSEPELKL
SF0984_gi|161485926	1033100-1032999	MDSNMAQLKFNSILVVCTGNICRSPIGERLLRKR
SF0985_gi|56479788	1034236-1034126	MTDKYKPMKKNIFKFSVLTLAVLSLTACTLVPGQNLS
SF0991_gi|56479790	1039096-1039197	MSNKMTGLVKWFNADKGFGFITPDDGSKDVFVHF
SF0992_gi|24112403	1039449-1039571	MITSRCKYALTMRRWISQNNIRLPRGAFFISALFFFNAVCI
SF0997_gi|56479792	1045580-1045762	MASEGFTHSVHICSYLLIKIASLNHNSTGVIMRKLWNALRRPSARWSVLALVAIGIVIGIA
SF1001_gi|24112410	1050091-1049894	MSRQRTHYGRWPQHGFTSLKKLRPQSVTSRIQPGSDVIVCAEMDEHWGYVGAKSRQRWLFYAYDRI
SF1003_gi|56479793	1051171-1051067	MGESIMANVTVTFTITEFCLHTGISEEELNEIVGL
SF1006_gi|56479794	1053862-1053975	MITKEVPGMNKTLIAATVAGIVLLASNAQAQTVPEGYQ
SF1009_gi|24112418	1058013-1057876	MRHRSDSSSHHTLRAGVVRSQLSRADAPCLLTSLRRQLMAMFGFPH
SF1010_gi|56479795	1058495-1058289	MAIAANFLRACHVCPLKKPAGCCKEQTMNIVDQQTFRDAMSCMGAAVNIITTDGPAGRAGFTASAVCSV
SF1012_gi|56479796	1059852-1059736	MRISPSEAAMKLSLSSPPYADAPVVVLISGLGGSGSYWL
SF1015_gi|56479797	1062104-1061982	MRTSQYAAEKDMQDAAPRLTFTLRDEERLMMKIGVFVPIGN
SF1017_gi|24112426	1064467-1064333	MWHGSLAGRSRPALLMLPRFADIFQQGNRWLNWLEKQPEGAVRPV
SF1030_gi|56479798	1075129-1075236	MCSISFMAAFSAIMRGMNILLSIAITTGILSGIWGW
SF1034_gi|56479799	1079387-1079268	MRSIKKWGFIMFNEVHSIHGHTLLLITKPSLQATALLQHL
SF1035_gi|56479800	1080084-1080200	MYDQVQGDNMKNKLLFMMLTILGAPGIAAAAGYDLANSE
SF1039_gi|56479801	1082170-1082355	MALVTTRPLISINTSFVLQKQGASPVFFREKNMNALLLLAALSSQITFNTTQQGDMYTIIPE
SF1042_gi|56479802	1083513-1083689	MRQRLKSQLKPFQNLLPVTLYPNRYTLSVMMKKTPTSTKDSLPNKEMNDLPRLASAVLP
SF1044_gi|56479804	1086622-1086729	MKHKLQMMKMRWLSAAVMLTLYTSSSWAFSIDDVAK
SF1045_gi|56479805	1088138-1088257	MKPGATSYLPMNKTTEYIDAMPIAASEKAALPKTDIRAVH
SF1046_gi|24112451	1092359-1092225	MWHGSLAGRSRPALLMLPRFADIFQQGNRWLNWLEKQPEGAVRPV
SF1054_gi|161485925	1097748-1097882	MIVLILVFRLVIGEQMIDVLGPEKRRRRTTQEKIAIVQQSFEPGM
SF1060_gi|56479806	1103033-1102938	MNMRRAISYIRFSSERQLKGDSVRRQSKLVTD
SF1061_gi|56479807	1104403-1104251	MRAKKCDNTYNCPYRLKNRIDMTNLPKFSTALLHPRYWLTWLGIGVLWLVV
SF1062_gi|56479808	1104511-1104654	MLYHAADFYFPISQEPYTMPVLHNRISNDALKAKMLAESEPRTTISFY
SF1064_gi|56479809	1106879-1106715	MLFLCCNSFSDTPFSFSRKFVLDALMSFTNTPERYGVISAAFHWLSAIIVYGMFA
SF1065_gi|56479810	1107205-1107089	MRPFLQEYLMRRLLHYLINNIREHLMLYLFLWGLLAIMD
SF1067_gi|56479811	1109380-1109159	MTPWCHSSPGKRYAGPLNNKNRSFLLSLGYFTCINNQYIQQGAIMRIEVTIAKTSPLPAGAIDALAGELSRRIQ
SF1069_gi|56479812	1111235-1110945	MLITAIIWRNRHKSICYHQWRFNPDPPRQPVFAGCRRFQFFLLASLSLVTHAALCQDIDADFMSRTTMNKFLFAAALIVSGLLVGCNQLTQYTITEQ
SF1071_gi|56479813	1113117-1112998	MLIFYFPGGEMSRVSQARNLGKYFLLIDNMLVVLGFFVVF
SF1074_gi|56479814	1114534-1114656	MIRCWPIWEIKVKKLRIGVVGLGGIAQKAWLPVLAAASDWT
SF1075_gi|56479815	1115561-1115689	MQAFCPWVRIRTPMNLLKSLAAVSSMTMFSRVLGFARDAIVAR
SF1080_gi|161485924	1119614-1120423	MSIAVTTTDPTNTGVSTTSSSSLTGSNAADLQSSFLTLLVAQLKNQDPTNPMENNELTSQLAQISTVSGIEKLNTTLGSISGQIDNSQSLQASNLIGHGVMIPGTTVLAGTGSEEGAVTTTTPFGVELQQAADKVTATITDKNGAVVRTIDIGELTAGVHSFTWDGSLTDGSTAPNGSYNVAISASNGGTQLVAQPLQFALVQGVIRGNSGNTLDLGTYGTTTLDEVRQIIKAFTFQESVMAFSQAVSGLNAAATNLDVIGNNIANSATY
SF1083_gi|56479816	1123271-1123375	MKMIAMQKNAAHTYAISSLLVLSLTGCAWIPSTPL
SF1084_gi|56479817	1123993-1124085	MVIKFLSALILLLVTTAAQAERIRDLTSVQG
SF1085_gi|56479818	1125063-1125182	MSAGKTGNHLMISDSKLLASAAWDAQSLNELKAKASEDPA
SF1091_gi|161485923	1134351-1134223	MAIINTLYLMEKNMPKLILASTSPWRRALLEKLQISFECAAPE
SF1104_gi|56479821	1144432-1144581	MSITCNRALCYRFLIFKRDIMFLVDSHCHLDGLDYESLHKDVDDVLAKAA
SF1107_gi|56479822	1149584-1149691	MKKENVVAEETIFSKIIRREIPSDIVYQDDLVTAFR
SF1112_gi|56479823	1152803-1152949	MNAGRKRKQVTNPGLCEEAMIIYLHGFDSNSPGNHEKVLQLQFIDPDVR
SF1113_gi|56479824	1153783-1153899	MVNKFKGGTLTTPLKKIVIVGGGAGGLEMATQLGHKLGR
SF1114_gi|56479825	1155302-1155430	MHDWHNCKEGGVPVNKSMLAGIGIGVAAALGVAAVASLNVFER
SF1117_gi|56479826	1158119-1158027	MVMIKTRFSRWLTFFTFAAAVALALPAKANT
SF1118_gi|56479827	1161768-1161616	MLIRDMPPYVEAYPNENLTTVMPEQYRYTLPVKAGEQRLLGELTGAACATL
SF1120_gi|56479828	1163117-1163257	MLSLIYSCLCYSNQTDFMYQPVALFIGLRYMRGRAVDRFGRFVSWLS
SF1121_gi|24112522	1164219-1164449	MMARRCRWLSNLYRSLLLRWWRWLSRCCLRFTLHGALPPHNPLRLYVMNKILLQCDNLCKRYQEGSVQTDVLLNVSF
SF1123_gi|24112524	1166274-1166423	MTLRESLAASKGSTLKQGAAMYYGFDIGGTKIALGVFDSGRQLQWEKRVP
SF1129_gi|56479830	1172257-1172388	MLLNNVVTKSEGDYMDKLLERFLNYVSLDTQSKAGVRQVPSTEG
SF1136_gi|56479832	1180747-1180914	MHTSGKFNKSFKKRRDRTEPKYRALDMTEHALKVAIRTIDRHAGEGYAKAHPELIS
SF1137_gi|56479833	1181562-1181729	MEHYWLFVTVRHSYYLKQTDTTEENAMPMKFDEILKQRDKYHADNMETMNITDYRA
SF1141_gi|24112541	1185102-1185233	METGSKNQRGRKTGMNIGRLRDRITIQTLKQTRDITGEILETWE
SF1143_gi|56479835	1185775-1186092	MPWQPLRRCTEPGCNRRVKSGKCEEHRRAAWRAEDARRGHRRARGYSRQWDKYRAMYLSKNPLCVRCLEKGIYTPAVVVDHIIPINGGDDVLFWPEWNHQPLCQAC
SF1144_gi|24112544	1185977-1186288	MRRGYIRPPWWWITLSRLMAVMMFSSGPNGTINHCARRVITRKRNGLIRQQKASVPQVDFVKRKNGLLTAITGCMTLMNEREQNRLIRGLIRQRDAWKTQETGH
SF1146_gi|56479836	1186747-1187019	MTAWNKYAEDVKTGKIPACKRLKQAVKRYFSDLKSPLYTFDREVVERFIAFSRVCPHVKGPMRGRPIELEPWQQFAFACILGFKVKATGRR
SF1151_gi|56479837	1193821-1193726	MNVAKNYYDITLALAGICQSARLVQQLAHQGH
SF1152_gi|161485922	1195002-1194868	MIEYAALKFNVVSDPMSETAKKVIVGMSGGVDSSVSAWLLQQQGY
SF1154_gi|24112554	1196135-1196016	MRQFIISENTMQKTSFRNHQVKRFSSQRSTRRKHENQPTR
SF1156_gi|56479838	1198229-1198531	MPCFTAMRAEIALMSGSAFAVTHHAFSSGAGRTSDGNGSHASTLKSPSYTKSVSWQHYPFSCIKPFGRDKQMRNTLIPILVAICLFITGVAILNIQLWYSA
SF1159_gi|56479839	1204103-1203954	MKKKILAFGLISALFCSTPAMADMNRTTKGALLGAGVGLLTGNGVNGVLK
SF1163_gi|56479840	1207211-1207107	MSKARMSNTPIELKGSSFTLSVVHLHEAEPKVIHQ
SF1165_gi|161485921	1209193-1209059	MIVLILVFRLVIGEQMIDVLGPEKRRRRTTQEKIAIVQQSFEPGM
SF1170_gi|161485920	1212502-1212621	MRFNVMAEHLMSDVPFWQSKTLDEMSDAEWESLCDGCGQC
SF1174_gi|56479841	1216727-1216632	MIMLRFLNQCSQGRGAWLLMAFTALALELTAL
SF1175_gi|56479842	1218462-1218319	MRLNIKTSLIICKVRETIMEISWGRALWRNFLGQSPDWYKLALIIFLI
SF1176_gi|56479843	1218605-1218718	MLCYGNLTMVIKAQSPAGFAEEYIIESIWNNRFPPGTI
SF1178_gi|56479844	1221256-1221351	MAMRVVILGSGVVGVASAWYLNQAGHEVTVID
SF1186_gi|24112584	1230342-1230707	MRWSAAGWRPCLALTAPSAVLICTASWWRWWALSWCWAYSASCEENKIFIRRIAIQMPLSAFTSERILDTCLLAGCSSKHDYTNPPWNAKVPVQRAMQWMPISQKAGAAWGVDPQLITAIIA
SF1188_gi|56479846	1232037-1232159	MRPIHRNEGLNMGIIAWIIFGLIAGIIGKLIMPGRDGGGFF
SF1190_gi|56479847	1235211-1235119	MMIFLSQAQIDALLLEDIQGGDLTTRALNIG
SF1192_gi|24112589	1236923-1236696	MYWRYSAPAYRYAGAQHWNNRNPTWHSDRFCWRTVFPAFVVTRRSPVTLLAVRHASLGYSRHPVLRDVSFTLSQGT
SF1194_gi|56479848	1238793-1238695	MFTMPITRRTFAQALASTLLLQSLPSFSQTVNR
SF1196_gi|24112593	1239889-1239701	MSALKWTNIGATSGAKSRQRWLFYAYDRIRRTVVAHVFGERTLATLERLLSLLSAFEVVVWMT
SF1200_gi|56479849	1244185-1244093	MMKSPAPSRPQKMALIPACIFLCFAALSVQA
SF1201_gi|56479850	1245926-1245831	MVMVNLVIVSHSSRLGEGVGELARQMLMSDSC
SF1202_gi|56479851	1246641-1246474	MMTKRWLSGTPRSTPRPLTGVNKEKAMSLSRTQIVNWLTRCGDIFNTESEYLTGLD
SF1209_gi|56479853	1257684-1257568	MNKIFSSHVMPFRALIDVCWKEKYTAARFTRDLIAGITV
SF1210_gi|56479854	1258822-1258667	MPGPHSFRQILSTNGRMPEVLLVPDMKLFAGNATPVLAQRIANRLYTSLGDA
SF1213_gi|56479855	1260397-1260684	MRYVAVITLNASVTVRYRLCSSCLNCQNLTAFGNYSKRGRSLLLILRILYDASRLTLSTLVLFPADMTLLALGINHKTAPVSLRERVSFSPDKLDQ
SF1221_gi|56479856	1268283-1268387	MSQGSMQWRRCKVITRDFLMNADCKTAFGAIEESL
SF1223_gi|56479857	1269596-1269826	MSRFVPRIIPFYLLLLVAGGTANAQSTFEQKAANPFDNNNDGLPDLGMAPENHDGEKHFAEIVKDFGETSMNDNGLD
SF1224_gi|56479858	1271755-1271552	MRKVYEAIAASAVVNQVAPKWWSPLFPKKLSQTSKEIPMSNQEPATILLIDDHPMLRTGVKQLISMAP
SF1226_gi|56479859	1273763-1273858	MSMSHSSASERATGAVITDWRPEDPAFWQQRG
SF1233_gi|161485792	1284192-1284082	MFPGRLFVSQLCPCGSAVEYSLCCHPYVSGEKVAPDP
SF1234_gi|56479861	1284245-1284373	MATIAFQGNLAGIMRKIKIGLALGSGAARGWSHIGVINALKKV
SF1242_gi|24112638	1295592-1295395	MSRQCTHYGRWPQHGFTSLKKLRPQSVTSRIQPGSDVIVCAEMDEHWGYVGAKSRQRWLFYAYDRI
SF1244_gi|56479863	1296165-1296326	MQGPNPGLHMLVNTSNYNEGVQKTMTNITKRSLVAAGVLAALMAGNVALAADVP
SF1249_gi|161485793	1302283-1302116	MSPSDCFTSSARCCKTSPTEVKQVVTMDMDLNNRLTEDETLEQAYDIFLELAADNL
SF1251_gi|56479865	1305342-1305235	MVTEVSVSHWATFKQTATNLWVTLRHDILALAVFLN
SF1253_gi|24112649	1306022-1306219	MMCQVFGVSRSGYYNWVQHEPSDRKQSDERLKLEIKVAHIRTRETYGTRRLQTELAENGIIVGRDR
SF1254_gi|161485919	1307283-1307098	MHDLNKDIIFPLQIFALSNNVLYNFPEQGVVPVLYVIYAQDKADSLEKRLSVRPAHLARLQL
SF1255_gi|56479866	1307360-1307491	MHLKSRLSFSTEMIMTSITLDLPRRFPWPTLLSVCIHGAVVAGL
SF1261_gi|56479868	1312140-1312003	MHLRAVWLAVISLEKNMNMKTIEDVFIQLLSDTYSAEKQLTRALAK
SF1276_gi|56479869	1325290-1325421	MRRIPGRIKLGKVNMGKALVIVESPAKAKTINKYLGCDYVVKSS
SF1281_gi|56479870	1333507-1333355	MNPFSLWQNKPIQNQHYLENFMQLKRVAEAKLPTPWGDFLMVGFEELATGH
SF1285_gi|24112680	1336144-1336293	MLAVYLFRATPGAHHQEGLVMTLTASSSSRAVTNSPVVVALDYHNCDDAL
SF1292_gi|56479871	1344457-1344290	MLSPIRLSPLPALRQDNDFLYDQGAPMEQRHITGKSHWYHETQSSTTEYDVLPLVP
SF1301_gi|56479872	1353513-1353370	MISGRHDRKPYYAGEAAIMAINSPLNIAAQPGKTRLRKSLKLWQVVMM
SF1302_gi|56479873	1355258-1355091	MHTDSNDGHYILRFDNERKTNQRRRIMETNIVEVENFVQQSEERRGSAFTQEVKRY
SF1305_gi|56479875	1356794-1356979	MSPEINGHAARGSLRPDVHKLHISDRRETGVIMNFHHLAYWQDKALSLAIENRLFINGEYTA
SF1308_gi|161485918	1362074-1361970	MANFIMAEYKDNLLGEANSFLEVLEQVSHLAPLDK
SF1312_gi|56479876	1363528-1363629	MRKVMNTRWQQAGQKVKLGFKLAGKLVLLTALRY
SF1329_gi|56479878	1381574-1381690	MFFFQVKVPMRLEVFCEDRLGLTRELLDLLVLRGIDLRG
SF1331_gi|56479879	1383769-1383900	MRLIRRPPRQQGVKMRIVKVFEEAWPLHTPFVIARGSRSEARVV
SF1332_gi|56479880	1385539-1385390	MIIRKICTTLPVILPEPETIMTVTRSRAERGAFPPGTEHYGRSLLGAPLI
SF1333_gi|56479881	1386420-1386319	MRNIMKNVLILGAGGQIARHVINQLADKQTIKQT
SF1343_gi|161485917	1393302-1393168	MIVLILVFRLVIGEQMIDVLGPEKRRRRTTQEKIAIVQQSFEPGM
SF1348_gi|24112735	1395916-1396095	MSQLLNCITTWYGRHSTHCTIKLIRIRKADMALTKKQRAELRMKFGGRCAYCGCELGEKW
SF1351_gi|24112738	1399017-1398820	MSRQCTHYGRWPQHGFTSLKKLRPQSVTSRIQPGSDVIVCAEMDEHWGYVGAKSRQRWLFYAYDRI
SF1355_gi|24112742	1400111-1400320	MPRFNRRAGKNQRLHQRRITPDACRRCFSHTRNLEKGRLFMIYPTNTGKSGEHLRLTTLESVWIQGKLRM
SF1361_gi|56479883	1404536-1404685	MLMSLAQCPGFLFAHREECTVEIKKIINPRYTESGAVDCDVFFDDRDQAV
SF1365_gi|56479884	1408809-1408696	MHSIKKVTMLLGCLALTCSIAFQASATEKFKVITTFTI
SF1367_gi|24112754	1410130-1410327	MSRQCTHYGRWPQHGFTSLKKLRPQSVTSRIQPGSDVIVCAEMDEHWGYVGAKSRQRWLFYAYDRI
SF1372_gi|56479885	1413468-1413325	MALFQRAINTQAYLKAGIMGFAGDGKTYTASELAIGLVMLMRQRGIEA
SF1374_gi|24112760	1414468-1414599	MNHTLARTSPNQVWVADLTYVDTHEGWLYLAGIQDVYTCEIDGY
SF1376_gi|56479886	1416884-1416747	MPAMAGIRSTLIKEKNMITSYEATVVTTDDIVHEVNLEGKRIGYVI
SF1382_gi|24112768	1421261-1421410	MLMSLAQCPGFLFAHREECTVEIKKIINPRYTESGAVDCDVFFDDRDQAV
SF1384_gi|24112770	1424321-1424461	MASISIRCPSCSATEGVVRNGKGTAGHQRYLCSHCRKTWQLQFTYTA
SF1385_gi|24112771	1424515-1424712	MSCQCTHYGRWPQHGFTSLKKLRPQSVTSRIQPGSDVIVCAEMDEHWGYVGAKSRQRWLFYAYDRI
SF1389_gi|56479887	1427769-1427665	MESTKMKTSVRIGAFEIDDGELHGESPGDRTLTIP
SF1390_gi|161485915	1429317-1429222	MLVAQHTVYFPDAFLTQMREAMPSTLSFDDFL
SF1394_gi|56479888	1433987-1434655	MENQPKLNSSKEVIAFLAERFPHCFSAEGEARPLKIGIFQDLVDRVAGEMNLSKTQLRSALRLYTSSWRYLYGVKPGATRVDLDGNPCGELDEQHVEHARKQLEEAKARVQAQRAEQQAKKREAAAAAGEKEDAPRRERKPRPTTPRRKEGAERKPRAQKPVEKAPKTVKAPREEQHTPVSDISALTVGQALKVKAGQNAMDATVLEITKDGVRVQLNSGMSL
SF1395_gi|161485794	1434657-1434794	MCAQNTWCSETEAGPGMNMFFRLTALAGLLAIAGQTFAVEDITRAD
SF1396_gi|56479890	1436945-1437037	MMRIALFLLTNLAVMVVFGLVLSLTGIQSSS
SF1406_gi|24112790	1444799-1444602	MSRQCTHYGRWPQHGFTSLKKLRPQSVTSRIQPGSDVIVCAEMDEHWGYVGAKSRQRWLFYAYDRI
SF1413_gi|56479891	1451896-1451777	MSPYAYRVARMQKAQRIIKTYRRNRMIVCTICALVTLAST
SF1424_gi|56479892	1462297-1462398	MNYQMITTDDALASLCEAVRVFPAIALDTEFVRT
SF1427_gi|56479893	1466117-1465935	MQIKEFCKILYITERLGMTGEKESKNAERIFMPPEIMRFKERLEEAMNGESSRAFAAKCGL
SF1430_gi|56479894	1469612-1469394	MQHYFYYIHSKHITSCFIFVDDVLSCLQRLNNQHLPAVSWSCSVSDQIIARVSQSLAKEQSLESLVRQLLEML
SF1443_gi|56479895	1478921-1478811	MKLKDCVMIKKIFALPVIEQISPVLSRRKLDELDLIV
SF1444_gi|56479896	1479988-1479890	MEYMTIKVGINGFGRIGRIVFRAAQKRSDIEIV
SF1446_gi|56479897	1480731-1480865	MKKRFSNLFHRSGKIMNLDDIINSMTPEVYQRLSTAVELGKWPDG
SF1451_gi|56479899	1485785-1485913	MNCSVLMAKRNNDMDNLDVICIGAAIVDIPLQPVSKNIFDVDS
SF1452_gi|56479900	1486781-1486915	MKKIPLGTTDITLSRMGLGTWAIGGGPAWNGDLDRQICIDTILEA
SF1454_gi|56479901	1488669-1488863	MSILFVPATGNKMMIKMRQVNLPQLLPFIANPRHPMEQYDQIGARLDRLPLARFHYRIFGIISFS
SF1455_gi|161485914	1490884-1490777	MIKETAMPHRALLLVDLQNDFCAGGALAVPEGDSTV
SF1457_gi|56479902	1494060-1493827	MIFIHKINTRVDFVTAQSAIPADKCRLGHYDNHIYCACDRCDLKLGEYMRTLWRFIAGFFKWTWRLLNFVREMVLNLF
SF1459_gi|56479903	1494739-1494834	MSMSENSIRLTQYSHGAGCGCKISPKVLETIL
SF1460_gi|56479904	1495736-1495882	MANWCQRAAVVPWLRSVNLMRLFIAEKPSLARAIADVLPKPHRKGDGFI
SF1463_gi|161485913	1500285-1500419	MIVLILVFRLVIGEQMIDVLGPEKRRRRTTQEKIAIVQQSFEPGM
SF1467_gi|56479905	1502679-1502774	MPVLDRHLHPRIKPLLHQCVRVLDKPGITPDG
SF1469_gi|56479906	1505428-1505252	MATVVTAYYFCPDRVSRKMGRLCQTRNPLMLCVKNVSLRLPESRLLTNVNFTVDKGDIV
SF1474_gi|56479907	1510654-1510562	MMKIQSRKIWYYRITLIILLFAMLLAWALLP
SF1476_gi|56479909	1512109-1511972	MSDHFSIIKFDIGNSTMNAERNFLFACLIFALVIYAIHAFGLFDLL
SF1477_gi|56479910	1513046-1512945	MAATMKFVSFNINGLRARPHQLEAIVEKHQPDVI
SF1479_gi|56479911	1514697-1514789	MMVIRPVERSDVSALMQLASKTGGGLTSLPA
SF1480_gi|161485912	1515671-1515817	MPRRGSRSSGAPVRRGENSMTLWINGDWITGQGASRVKRNPVSGEVLWQ
SF1482_gi|24112857	1518528-1518713	MDNFLALTLTGKKPVITEREINGVRWRWLGDGVLELTPLTPPQGALVISAGIHGNETAPVEM
SF1484_gi|56479912	1520451-1520603	MPITIHGYLNDNNEKNGPGASMEYFDMRKMSVNLWRNAAGETREICTFPPA
SF1490_gi|56479914	1525513-1525734	MLWWLTKHKMRLIKKRAKKISLTPEILIDAGTGNLAGKKREERCMMDLDNIPDTQTEAEELEEVVMGLIINSGQ
SF1492_gi|24112866	1527198-1527001	MSRQCTHYGRWPQHGFTSLKKLRPQSVTSRIQPGSDVIVCAEMDEHWGYVGAKSRQRWLFYAYDRI
SF1499_gi|24112873	1534135-1533938	MSRQCTHYGRWPQHGFTSLKKLRPQSVTSRIQPGSDVIVCAEMDEHWGYVGAKSRQRWLFYAYDRI
SF1502_gi|56479917	1536601-1536500	MSFIMTAEGHLLFSIACAVFAKNAELTPVLAQGD
SF1507_gi|56479918	1540433-1540341	MMVRIYTLTLAPSLDSATITPQIYPEGKLRC
SF1508_gi|56479919	1540717-1540839	MKLLKTVPAIVMLAGGMFASLNAAADDSVFTVMDDPASAKK
SF1510_gi|24112883	1543285-1543088	MSRQCTHYGRWPQHGFTSLKKLRPQSVTSRIQPGSDVIVCAEMDEHWGYVGAKSRQRWLFYAYDRI
SF1514_gi|56479920	1546994-1547098	MEVIKMPKIKTVRGAAKRFKKTGKGGFKHKHANLR
SF1517_gi|24112890	1548053-1548154	MRKTMSHLAELVASAKAAISQASDVAALDNVRVE
SF1525_gi|24112898	1555710-1555853	MLVFKTRVTVYTIKQIGSMTLSFITRWRDELPETYTALSPTPLNNARL
SF1533_gi|56479921	1567495-1567301	MLRRPPPPRTAIAHYFQAIFTFHRRWFRMRLTGEIMKIITCFKLVPEEQDIVVTPEYTLNFDNAD
SF1536_gi|24112908	1568440-1568637	MSRQCTHYGRWPQHGFTSLKKLRPQSVTSRIQPGSDVIVCAEMDEHWGYVGAKSRQRWLFYAYDRI
SF1541_gi|24112913	1574398-1574595	MSRQCTHYGRWPQHGFTSLKKLRPQSVTSRIQPGSDVIVCAEMDEHWGYVGAKSRQRWLFYAYDRI
SF1547_gi|56479922	1581254-1581162	MMNIEELRKIFCEDGLYAVCVENGNIVSHYR
SF1550_gi|24112922	1583373-1583176	MMCQVFGVSRSGYYNWVQHEPSDRKQSDERLKLEIKVAHIRTRETYGTRRLQTELAENGIIVGRDR
SF1552_gi|24112924	1583779-1583898	MLVTLRIIQGLGAGAEISGAGTMLAEYAPKGKRGIISSFV
SF1556_gi|56479923	1588291-1588187	MRNSEMIVLVTGATAGFGECITRRFIQQGHKVIAT
SF1557_gi|56479924	1588347-1588502	MQDCTPLSVSLRYGTPRVQEKKMTTMNPFLVQSTLPYLAPHFDQIANHHYRP
SF1561_gi|161485795	1594572-1594682	MKFRGGRMSRKDGVLALLVVVVWGLNFVVIKVGLHNM
SF1563_gi|56479926	1596216-1596067	MQHLSICLRKSCRKQKRGMTMSRRNTDAITIHSILDWIEDNLESPLSLEK
SF1571_gi|56479928	1602470-1603030	MHVHPISTFRLFQEGHLLRNSIAIFALTTLFYFIGAELRLVHELSLFWPLNGVMAGVFARYVWLNRLHYYAISYVAMLVYDAITTEWGLVSLVINFSNMMFIVTVALLVVRDKRLGKNKYEPVSALRLFNYCLIAALLCAIVGAIGSVSIDSLDFWPLLADWFSEQFSTGVLIVPCMLTLAIPGVLP
SF1587_gi|161485910	1618640-1618774	MIVLILVFRLVIGEQMIDVLGPEKRRRRTTQEKIAIVQQSFEPGM
SF1591_gi|24112960	1622444-1622322	MHHDKRCKESNMKIVKAEVFVTCPGRNFVTLKITTEDGITG
SF1592_gi|56479929	1622952-1622854	MTKMIKTTLLFFATALCEIIGCFLPWLWLKRNA
SF1595_gi|161485797	1624763-1624638	MIENHLYSLVTVVKYKLLPCLLAIFLTGCDRTEVTLSFTPEM
SF1596_gi|56479931	1624793-1624924	MLCLKKLSSRKELMMKLSTCCAALLLALASPAVLAAPGSCERIQ
SF1598_gi|24112966	1625595-1625717	MSTATIRVRACLRGRSIRRRINHPDRLNDPMKRVGKRGEGK
SF1599_gi|56479932	1628481-1628383	MIIMTTIKDAFQFGIEPVRITDTDNIQVNEGLP
SF1601_gi|56479933	1629971-1629780	MISWSHLMPNAFRRKLTKNSASSPLPKLWREVPLMTSDNKQEYTIHIFGQDITSQDGLFRLDEI
SF1602_gi|56479934	1630413-1630285	METESALPKEHLCMNTELPVTNRQFLIILLTNAESSVDCCRYN
SF1604_gi|24112972	1632148-1631981	MLTTSEYQFTRHTAHTTSEARRWASLVSVVTGARSAEVCHLTKRDIVTLDNGLVCI
SF1611_gi|56479935	1637998-1638327	MVVIRASPRGNNPYASNPARCVHLSSVQLKSCARSTALWLPSRHCRARISQNPISLSNLTPTAARPAIPLVIWLIRRKCKMGNGWHEWPLVIFTVLGQCVVGALIVSGIG
SF1612_gi|56479936	1639126-1639224	MLGMTHFSQQDNFSVAARVLGALFYYAPESAEA
SF1613_gi|161485908	1639884-1640033	MFHCPFLLMHHLHIYPDLRTMFRRLLIATVVGILAVFAVAGFRHAMLLLE
SF1614_gi|56479937	1641860-1641759	MELVMLKRFFITGTDTSVGKTVVSRALLQALASQ
SF1618_gi|161485907	1645987-1646103	MKKQIEGMTMKKVLALVVAAAMGLSSAAFAAETATTPAP
SF1624_gi|56479938	1652594-1652466	MAPDTGKPSSIKPMEGNIMRIGIPRERLTNETRVAATPKTVEQ
SF1629_gi|56479939	1656736-1656885	MIVSKNSAVYCDVFISTVNVMNTIVFVEDDAEVGSLIAAYLAKHDMQVTV
SF1630_gi|24112996	1657622-1657717	MKMRKNFSIIASSLRLMAQIFYNKLFPAFQVL
SF1631_gi|24112997	1657764-1658126	MLFLICSWGIFKTDQKSESLSKSVFIAIFLGAIIGISLHFIPETSSETVIEWYNIAGNGYVNLLKLVAVPLIFISILSAINKLENSAGIGKMSLTIVACMLCLVMIAGLVGLAIASAIGLD
SF1632_gi|56479940	1659247-1659351	MRAMPMKKLFIQFYLLLFVCFLVMSLLVGLVYKFT
SF1633_gi|56479941	1660627-1660728	MVNIMARYDLVDRLNTTFRQMEQELATFAAHLEQ
SF1636_gi|56479942	1664878-1665045	MRLQVTSRRILALIAGLISTLKQGLIMQKLINSVQNYAWGSKTALTELYGMENPSS
SF1642_gi|24113007	1673891-1673694	MSRQCTHYGRWPQHGFTSLKKLRPQSVTSRIQPGSDVIVCAEMDEHWGYVGAKSRQRWLFYAYDRI
SF1645_gi|56479943	1675708-1676160	MPAAQRRRLAIAHKSQLFNGGVNAFSCGGRDSPFAIKHQRNGTYRHARSQRNIMNGYFFGGSHADDLLPDYVTDKTFYLLFILYPLLSLRNVIYDSLKFDKTFYLLAQFTESRLFSTRSRFMTAKTAPKVTLWEFFQQLGKTFMLPVALLS
SF1649_gi|161485906	1681065-1680937	MSNSHHTSMRGNDMSDNIRVGLIGYGYASKTFHAPLIAGTPGL
SF1651_gi|56479944	1681944-1682057	MRRYSGEPMTTTTPQRIGGWLLGPLAWLLVALLSTTLA
SF1662_gi|56479945	1694000-1693899	MEILMASSNLIKQLQERGLVAQVTDEEALAERLA
SF1669_gi|161485905	1698932-1698837	MKLESPLGSDLARLVRIWRALIDHRLKPLELT
SF1671_gi|24113036	1699324-1699446	MRLPCSGNTDCVVTMSIKTIKYFSTIIVAIVAVLAGWWLWN
SF1673_gi|56479946	1702808-1702683	MCHWFTLIQECTMNGGPMKRFSLAILALVVATGAQAASEKVE
SF1675_gi|56479947	1704193-1704071	MQAKLLARRQEMFASIMFGVFVHALECSRPVGLVQAKLLLW
SF1700_gi|56479950	1732525-1732427	MGKMNHQDELPLAKVSEVDEAKRQWLQGMRHPV
SF1701_gi|24113061	1734349-1734236	MGGFFAAQMKFAGYDVIIIEGKAKSPVWLKIKDDKVSL
SF1705_gi|56479951	1737059-1737364	MVSALWTVELNDSKTDTHVGLRHKHTFLCTLFRCHLSLERGTTTFVIPDSLSGSAPRKQVSPILLNLKTKTVMKKTKIVCTIGPKTESEEMLAKMLDAGMNV
SF1719_gi|56479952	1753503-1753619	MFISCSHYTMNAYELQALRHIFAMTIDECATWIAQTGDS
SF1720_gi|56479953	1753986-1754135	MKNPYYPTALGLYFNYLVHGMGVILMSLNMASLETLWQTNAAGVSIVISS
SF1724_gi|24113083	1758897-1758700	MSRQCTHYGRWPQHGFTSLKKLRPQSVTSRIQPGSDVIVCAEMDEHWGYVGAKSRQRWLFYAYDRI
SF1727_gi|56479954	1760728-1760832	MSEIAMHVTAKPSSFQCNLKCDYCFYLEKESQFTH
SF1733_gi|24113091	1769281-1769478	MSRQCTHYGRWPQHGFTSLKKLRPQSVTSRIQPGSDVIVCAEMDEHWGYVGAKSRQRWLFYAYDRI
SF1734_gi|56479955	1770193-1770351	MHLLTLSINPTFLMRSNHFKEFKMDKKQVTDLRSELLDSRFGAKSISTIAESK
SF1744_gi|24113099	1781432-1781235	MSRQCTHYGRWPQHGFTSLKKLRPQSVTSRIQPGSDVIVCAEMDEHWGYVGAKSRQRWLFYAYDRI
SF1746_gi|56479957	1781778-1781903	MPGMDIQKRVSDMEPKTKKQRSLYIPYAGPVLLEFPLLNKGS
SF1747_gi|24113102	1783615-1783734	MQNIIRKGGTMKTAVVTKDHHVDVTDKTLRSLKHGEALLK
SF1749_gi|56479958	1786008-1785877	MARIRKWTMTRRIIMSKSKMIVRTKFIDRACHWTVVICFFLVAL
SF1753_gi|24113108	1791722-1791525	MSRQCTHYGRWPQHGFTSLKKLRPQSVTSRIQPGSDVIVCAEMDEHWGYVGAKSRQRWLFYAYDRI
SF1759_gi|24113114	1795378-1795575	MSRQCTHYGRWPQHGFTSLKKLRPQSVTSRIQPGSDVIVCAEMDEHWGYVGAKSRQRWLFYAYDRI
SF1760_gi|56479959	1796279-1796428	MRLTSCFVFFHYQCVHMRNNMALQNEKNSRYLLRDWKPENPAFWENKGKH
SF1764_gi|24113118	1802833-1802967	MWHGSLAGRSRPALLMLPRFADIFQQGNRWLNWLEKQPEGAVRPV
SF1768_gi|161485904	1807669-1807535	MIVLILVFRLVIGEQMIDVLGPEKRRRRTTQEKIAIVQQSFEPGM
SF1769_gi|56479960	1807678-1807872	MILVVWRFRGPVYPLLRAVFDSIDNIIIIILLRPDMSIRFARKADCAAIAEIYNHAVLYTAAIWN
SF1781_gi|56479961	1819480-1819283	MTYYNRSKFCGSGYARENSIKCISNILYKLNKMSKKMQSDKVLNLPAGYFGIVLGTIGMGFAWRYA
SF1783_gi|56479962	1821022-1820918	MTGDKMTETIKVSESLELHAVAESHVTPLYQLICK
SF1784_gi|56479963	1821300-1821148	MRMFPEYRDLISRLKNENPRFMSLFDKHNKLDHEIARKEGSDGRGYNAEVV
SF1794_gi|161485903	1831066-1830941	MLTENYVKAGNVMENKYSRLQISIHWLVFLLVIAAYCAMEFR
SF1799_gi|24113150	1834939-1835064	MICSPQNNTGAPMKKRNFSAEFKRESAQLVVDQKYTVADAAK
SF1801_gi|24113152	1836137-1836277	MLTTSEQSDERLKLEIKVAHIRTRETYGTRRLQTELAENGIIVGRDR
SF1802_gi|56479964	1841004-1840858	MTEQQKLTFTALQQRLDSLMLRDRLRFSRRLHCVKKVKNPDAQQAIFQE
SF1807_gi|24113157	1844513-1844391	MPDLINALNGLMCGAFLRFRWRCVVITERRNVLLQGAGWLL
SF1810_gi|56479965	1847710-1847615	MIMTLYQIKPLFQSLLRPTMFWLYKHHVTANH
SF1811_gi|56479966	1850223-1849420	MPCFTAMRAEIALMSGSAFAVTHHAFSSGAGRTSDGNGSHASTLKSPSYTKSVSWQHYQDKQQVEQAINSSVNLVPFGLSASDWKVHRGDLVVEGNIESNQKLIVLGNLTVKGNISTFSLSNPWVILGNVTATNIVTDSPLLITGSINASGLVFIDSYYDNPSTIKGSINARGVFINDIIAPVVASSTNSEFMVRASDKNDTENVKKALMIINPDAYYWGLINDEDALKEIFKRSNIRMAGNVCNQMKKEALFRPKPSPELVQELQML
SF1817_gi|56479967	1855183-1855350	MSMRSSSRQTKMSKSCLKLVAIFSEAMMKKTLLLCAFLVGLVSSNVMALTLDEART
SF1819_gi|24113168	1856236-1856433	MSRQCTHYGRWPQHGFTSLKKLRPQSVTSRIQPGSDVIVCAEMDEHWGYVGAKSRQRWLFYAYDRI
SF1834_gi|56479970	1873663-1874181	MTITLQPKASPGHHIIGLDSEHLNGGTVPWHKHLYAQLLYPAEGVVRVWAGESVWLVHASSALWLPPQMPHKFVATGNVLLKTVLVSEAESETLGTVCFMTGISPLLRELLIAINQLPPSQSTTDKQQLRFSALETLILQEIKMGVKMSLELPWPNDERLQQLCENLLNNQGY
SF1836_gi|56479971	1875675-1875821	MLPKKMLKLTNINYGLSRPMIPEKRIIRRIQSGGCAIHCQDCSISQLCI
SF1837_gi|56479972	1876609-1876725	MTVVVRRPCMAMYQNMLVVIDPNQDDQPALRRAVYLHQR
SF1839_gi|24113184	1879297-1879172	MICSPQNNTGAPMKKRNFSAEFKRESAQLVVDQKYTVADAAK
SF1840_gi|24113185	1879308-1879478	MAKFSVPLHPARGFRHDDNYLEEPDKTMIAELFTNNALNLVIIFGSCAALILMSFWF
SF1847_gi|24113191	1884462-1884674	MTDFGGKTSIFSHPVYLFLRKFSLQDSRGGSQWRQQFPIEAMCQVFGVSRSGYYNWVQHEPSDRKQSDERL
SF1853_gi|56479973	1888893-1889069	MSESRIINSGLPSRLTLSNFCPRMMRRLRMLKNLAKLDQTEMDKVNVDLAAAGVAFKER
SF1855_gi|56479974	1889938-1890081	MARRYHSITLGFFGLDHAMLRIIDTETCGLQGGIVEIASVDVIDGKIV
SF1856_gi|24113197	1892738-1892622	MFPTRKNNNMLPKAARIPHAMTLHGDTRIDNYYWLRDDT
SF1858_gi|56479975	1894275-1894174	MEKNMKKRGAFLGRLLVSACASVFAANNETSKSV
SF1864_gi|56479976	1901382-1901612	MTIAKSDCHCPNLIRHPNEINLSPSRRYFIRISCSSNTWLFQSTEYYMSKRLRRTKIVTTLGPATDRDNNLEKVIAA
SF1865_gi|24113205	1904121-1903978	MPLHYHQIDFCLIRNWKSMETKKNNSEYIPEFDKSFRHPRYWGAWLGV
SF1868_gi|161485902	1906583-1906368	MAKRNRDIFQGNQTCHVNFSLAVVMKCYNITLLIFITMIGRIMLHKKTLLFAALSTALWGGATQAADAAVVA
SF1872_gi|161485901	1910053-1910211	MRLLKNNFLCYYVYLYLFQWNDNVNINYPAEYEIGDIVFTCIGAALFGQISAA
SF1873_gi|56479977	1911250-1911158	MMAIILGIDPGSRVTGYGVIRQVGRQLSYLG
SF1875_gi|56479978	1912561-1912445	MSIDNYVNGMSEGSQRRGSVKDKVYKRPVSILVVIYAQD
SF1882_gi|56479979	1921881-1921750	MTARWFRRAFCGVNMAVKISGVLKDGAGKPVVNCAIELRARRTS
SF1885_gi|56479980	1926751-1926563	MAATHTLPLASPGMARICLYGDLQRFGRRIDLRVKTGAEAIRALATQLPAFRQKLSDGWYQVR
SF1886_gi|56479981	1927656-1927159	MPLLCWPHQRRRMARFSRGVSCWRIPVCGLTVLMSVVTRAGQWLTSSTNQQRISGRTNAASVCAGVSCATIPVISAVSFPSINFLSKSMTQTESAILAHARRCAPAESCGFVVRTPEGDRYLPSENISGEPEERFRMAPEDWLRAQMQGEIVALVHSHPGGLPWLS
SF1889_gi|24113227	1931495-1931376	MGKVFPEVCVMDQIANLVIDLGIDAAEFKNEIPRIKNLLN
SF1890_gi|56479982	1931766-1931623	MQFVMRLAREFRRADWRRMLSDMSATELGEWGDYFRMQSFSDVWMDAQ
SF1891_gi|56479983	1932179-1932072	MHPENMMFLKQDTFNYEKQSVVLSELSGLQRIEYLT
SF1892_gi|56479984	1933035-1932871	MIMRWLPGRWRKSRTRSRTRIKEVVMTTPNPLAKTKGAGTTFWMYTGNGDAFANP
SF1898_gi|56479985	1938071-1937976	MCMNNQYLQFVREQLIIATADLSGATKGQLEA
SF1902_gi|24113240	1940797-1940582	MPGNRPHYGRWPQHDFPPFKKLRPQSVTSRIQPGSDVIVCAEMDEQWGYVGAKSRQRWLFYAYDRLRKTVVA
SF1903_gi|24113241	1940991-1940854	MASVSISCPSCSATDGVVRNGKSTAGHQRYLCSHCRKTWQLQFTYT
SF1905_gi|56479986	1941873-1942037	MPTHHLFRLSNTYARYYTPGCLEIKMNTVTINNKQFPVIEYRGQRVVTLAMIDEV
SF1910_gi|56479987	1945602-1945850	MPRPRNWYIPCGKTYVKRFQRSEQFRLFHSNLLFSEFATYHRQVPSAILKGVCMVSALYAVLSALLLMKFSFDVVRLRMQYRV
SF1913_gi|56479988	1950520-1950413	MIREEVMALTRREFIKHSGIAAGALVVTSAAPLPAW
SF1915_gi|56479990	1952761-1952366	MALLEICCYSMECALTAQQNGADRVELCAAPKEGGLTPSLGVLKSVRQRVTIPVHPIIRPRGGDFCYSDGEFAAILEDVRTVRELGFPGLVTGVLDVDGNVDMPRMEKIMAAAGPLAVTFHRAFDMCANPLY
SF1916_gi|56479991	1953347-1953252	MIMANWQSIDELQDIASDLPRFTHALDELSRR
SF1922_gi|56479992	1957763-1957671	MMRTLLAILLFPLLVQAAGEGMWQASSVGIT
SF1930_gi|56479993	1965696-1965577	MRNWACEDATMMQPSIKPADEHSAGDIIARIGSLTHMLRD
SF1934_gi|56479994	1969616-1969524	MMFNRIRISTTLFLILILCGILQIGSNGMSF
SF1935_gi|56479995	1971341-1971231	MFSGRCLMINRIRVVTLLVMVLGVFALLQLISGSLFF
SF1937_gi|56479996	1974007-1973864	MHHRSVFPQCHQPNRGDSVSIDISDFYQTFFDEADELLADMEQHLLVL
SF1942_gi|24113278	1976930-1977127	MSRQCTHYGRWPQHGFTSLKKLRPQSVTSRIQPGSDVIVCAEMDEHWGYVGAKSRQRWLFYAYDRI
SF1944_gi|56479997	1978728-1978582	MSVKRGLRNTIRKEKEESRVTEPLTETPELSAKYAWFFDLDGTLAEIKP
SF1946_gi|56479998	1981398-1981264	MMQRGCERPVIHGDVMQQSTPYLSFRGIGKTFPGVKALTDISFDC
SF1951_gi|56479999	1984986-1985090	MWSTIMLKPEMIEKLNEQMNLELYSSLLYQQMSAW
SF1959_gi|56480001	1992990-1992889	MRFTMQDTDFFSWRRTMLLRFQRMEAAEEAYHEI
SF1962_gi|161485900	1995722-1995537	MTKKGAFTSAFFIYAFSACIIRKSQQHTSEAVMPLHNLTRFPRLEFIGAPTPLEYLPRFSDY
SF1971_gi|56480002	2004239-2004147	MMKKLAIAGALMLLAGCAEVENYNNVVKTPA
SF1980_gi|24113312	2012505-2012236	MLPGRVNSFVSLGFLLIIIVPAFISCHARAPWIHIHQDENGELCSNCSTILSSMNRKEYAMNPYIYLGGAILAEVIGTTLMKFSEGFTRL
SF1982_gi|56480004	2013014-2012895	MLPEIIRETKMSAIQGIEGVISQLQATAMSARAQESLPQP
SF1985_gi|56480006	2015817-2015927	MAAARIPMSDNLPWKTWTPDDLAPPPAEFVPMVESEE
SF1990_gi|56480007	2019856-2020047	MPRLKPHFPPRLLPGNRNRMSPTCCIPLLFCDNDMGDSILSQAEIDALLNGDSEVKDEPTASIS
SF1992_gi|161485899	2021372-2021464	MMNNHATVQSSAPVSAEPLLQVSGALIAIIA
SF1997_gi|56480009	2024750-2024601	MALPEKRNCSTLAQSHRRKTMKVNDRVTVKTDGGPRRPGVVLAVEEFSEG
SF1998_gi|56480010	2024838-2024942	MRGKMMKTAKVYSDTAKREVSVDVDALLAAINEIS
SF2004_gi|24113333	2030947-2030696	MKRREKRNSAFRFRTLRPIASSATRWSCRSLPRWQNCLSQKSNRRWRCVSKRHNMVDVHDKATRSKNMRAIATRDTAIEKRLAS
SF2011_gi|161485897	2036355-2036221	MIVLILVFRLVIGEQMIDVLGPEKRRRRTTQEKIAIVQQSFEPGM
SF2013_gi|24113341	2037405-2037602	MSRQCTHYGRWPQHGFTSLKKLRPQSVTSRIQPGSDVIVCAEMDEHWGYVGAKSRQRWLFYAYDRI
SF2016_gi|56480011	2041053-2040853	MSFEDSEKTSRVTLQQHYNFVMNQVVSITYDLWHIIFMKILLIEDNQRTQEWVTQGLSEAGYVIDAV
SF2024_gi|24113350	2050308-2049982	MRFSTIVSVVTLVWGISPRQPSGKNIIRWLLKKRTNGSVRYCQYTSVPYTATADDVAPTGQQIWQELQSGKWGEIAPFTVTPEMLEAAREARRQEIEAWRTEQEAKPFT
SF2032_gi|56480012	2057214-2057023	MPVHLNERDEKGQWAAYDAVHDVRRELWKALLGWMPDPQGGEIVYVGGTLLDLNRYELYYQFDF
SF2039_gi|56480013	2062119-2062024	MRMNNQYLQFVREQLIIATADLSGATKGQLEA
SF2041_gi|56480014	2063534-2063373	MRVLLRPVLVPELGLVVLKPGRESMPVFHNTRVLVEPEPKSMRNLPSGVVPAVR
SF2042_gi|24113368	2063943-2063725	MSGILNAPALNPLRRVLFFLVVLVYNPSVSLNNWHLLRQQRKQMAHDTKFYNSDNSAAPASRHGRRSHAFKSD
SF2043_gi|56480015	2065211-2065035	MKMTELTKEQLIEEAKLKIAITKCHPNSGMARVEGELFKIARASLEAEPIAWRYRYVKK
SF2044_gi|56480016	2065372-2065641	MGRRRKNPEHEKLPPNVYPNKYSYVWKPTSRESVTLTAIKDGLAALWKKYEETVNNRDRAMTFGRLWEKFLASAYYSDLSPRTQKDYLQH
SF2047_gi|24113373	2068574-2068810	MRYSGRGAKMRMPHIVPLSEQSIAILKQIKDITGNNELIFPGDHNPYKPMCENTVNKALRVMGYDTKKDICGHGFRAMA
SF2053_gi|56480017	2072257-2072502	MPDFCNDRFIDERQSTLVIAWRRSSDLRLILLFHIPVTYYRMCGNCMEQETHMNNKGSGLTPAQALDKLDALYEQSVVALRN
SF2057_gi|56480018	2079302-2079183	MGRFLKTGGNMNFRRLKYFVKIVDIGSLTQAAEVLHIAQP
SF2060_gi|56480019	2082599-2082474	MAGGFGYWSKNQMSKLFWAMLSFITRLPVPRRWSQGLDFEHY
SF2069_gi|24113392	2087101-2087253	MCRFHVQPHITIDWCFHDFQVMVVIGLAGVLRGKKVRTTISRKAVAAGDRV
SF2074_gi|56480020	2093849-2093739	MHCKGACMKPLLDVLMILDAIEKEGSFAAASAKLYKT
SF2077_gi|24113400	2095560-2095363	MSRQCTHYGRWPQHGFTSLKKLRPQSVTSRIQPGSDVIVCAEMDEHWGYVGAKSRQRWLFYAYDRI
SF2081_gi|56480021	2096491-2096619	MLTVQTGLKRNKKMTDNTRLRIAMQKSGRLSDDSRELLARCGI
SF2082_gi|56480022	2097426-2097524	MIAMSFNTIIDWNSCTAEQQRQLLMRPAISASE
SF2084_gi|56480023	2099803-2099895	MMSQKYLFIDRDGTLISEPPSDFQVDRFDKL
SF2086_gi|56480024	2101460-2101552	MMIIPALDLIDGTVVRLHQGDYGKQRDYGND
SF2094_gi|56480025	2110120-2109983	MLTGTVQTIFKGNFTDMLSGYRVFSRRYVKSFPCLSRGFEIETELT
SF2098_gi|24113420	2113033-2112908	MHSSDQKRVAVLMATYNGECWIEEQLKSIIEQKDVDISIFIS
SF2105_gi|56480026	2119967-2119866	MDEIMTNLKAVIPVAGLGMHMLPATKAIPKEMLP
SF2111_gi|56480028	2128559-2128422	MAVSVRANYCLKKGNDMKKLTCFKAYDIRGKLGEELNEDIAWRIGR
SF2114_gi|56480029	2131845-2131753	MMFLRQEDFATVVRSTPLVSLDFIVENSRGE
SF2119_gi|24113441	2134898-2135095	MSRQCTHYGRWPQHGFTSLKKLRPQSVTSRIQPGSDVIVCAEMDEHWGYVGAKSRQRWLFYAYDRI
SF2124_gi|161485896	2141048-2140923	MGAGIERRAGIRMTEKVKQHAAPVTGSDEIDIGRLVGTVIEA
SF2127_gi|56480031	2143196-2143351	MPRFIHDRIVTFVIQRIGFVLTMEWIADPSIWAGLITLIVIELVLGIDNLVF
SF2130_gi|24113450	2148549-2148397	MPRLALRRPLPNIQVNQVAKYMTDQSHQCVIIGIAGASASGKSLIASTLYR
SF2146_gi|56480033	2172309-2172539	MPGVGCWRPALYQIPPTALQCPPLKWGPPLTASSGEADLTCHQNERIMFKPELLSPAGTLKNMRYAFAYGADAVYAG
SF2152_gi|24113468	2178312-2178115	MSRQCTHYGRWPQHGFTSLKKLRPQSVTSRIQPGSDVIVCAEMDEHWGYVGAKSRQRWLFYAYDRI
SF2158_gi|56480034	2182888-2182793	MKMYVVSTKQMLNNAQRGGYAVPAFNIHNLET
SF2164_gi|56480035	2189183-2189085	MKPMQLRITSRKKLTALLCALGLISIVAIYPRQ
SF2171_gi|56480036	2196454-2196350	MQELPVLRMTPLASAIVALLLGIEAYAAEETFDTH
SF2172_gi|24113485	2196943-2197080	MASVSISCPSCSATDGVVRNGKSTAGHQRYLCSHCRKTWQLQFTYT
SF2173_gi|24113486	2197137-2197352	MPGNRPHYGRWPQHDFPPFKKLRPQSVTSRIQPGSDVIVCAEMDEQWGYVGAKSRQRWLFYAYDRLRKTVVA
SF2176_gi|24113488	2199289-2199092	MSRQCTHYGRWPQHGFTSLKKLRPQSVTSRIQPGSDVIVCAEMDEHWGYVGAKSRQRWLFYAYDRI
SF2178_gi|56480037	2201262-2201143	MVYLYKKGVGMNEQSQAKSPEALRAMVAGTLANFQHPTLK
SF2179_gi|56480038	2201355-2201453	MPTMTQVAKKILVTCALPYANGSIHLGHMLEHI
SF2184_gi|24113495	2205801-2205998	MSRQCTHYGRWPQHGFTSLKKLRPQSVTSRIQPGSDVIVCAEMDEHWGYVGAKSRQRWLFYAYDRI
SF2189_gi|56480040	2214971-2215228	MSQPTWWTALPEPSSKITKKIALVCAVTSNSVSPHIKKLTGRLIIKPATACREERCMSEPLIVGIRHHSPACARLVKSLIESQRPR
SF2190_gi|56480041	2217183-2217500	MMPILPMPCPIYARQWPGYRHENAGRWRIRCLSIINWRNFPFRHCKCRCIVHRKPLHIINNSNSRHWHRCNTGEFSMSELNDLLTTRELQRWRLILGEAAETTLCG
SF2191_gi|56480042	2218520-2218633	MACGESSVMNSLRPELLELTPQALTALSNAGFVKRSLK
SF2193_gi|56480043	2221426-2221527	MEFYMKAFNKLFSLVVASVLVFSLAGCGDKEESK
SF2194_gi|24113503	2222623-2222426	MSRQCTHYGRWPQHGFTSLKKLRPQSVTSRIQPGSDVIVCAEMDEHWGYVGAKSRQRWLFYAYDRI
SF2197_gi|56480044	2223967-2223863	MEGRGMIKVLIVDDEPLARENLRIFLQEQSDIEIV
SF2198_gi|56480045	2225649-2225545	MWFAGMYDFNLVLLLLQQMCVFLVIAWLMSKTPLF
SF2204_gi|56480046	2232929-2232708	MTFFFDDRDQAVPYTATADDVAPTGQQIWQELQSGKWGEIAPFTVTPEMLEAAREARRQEIEAWRTEQEAKPFT
SF2206_gi|24113513	2234832-2234686	MLHLKNITAGNPKTAEQYQMTKRYSVTWLFSEDGKNWYEELKNFASDTI
SF2209_gi|24113516	2235484-2235681	MSRQCTHYGRWPQHGFTSLKKLRPQSVTSRIQPGSDVIVCAEMDEHWGYVGAKSRQRWLFYAYDRI
SF2217_gi|24113523	2244898-2244737	MLMANYGFCTIFAATSGNKGRKIHMKWLCSVGIAVSLVLQPALADDLFGNHPLT
SF2218_gi|24113524	2244989-2245111	MIFFRHHKEWKMSSMTTTDNKAFLNELARLVGHSHLLTDPA
SF2220_gi|56480049	2248492-2248379	MNSQQGGGMSHVWGLFSHPDREMQVINRENETISHHYT
SF2225_gi|56480050	2253274-2253119	MQTFNPLTIGANIAPHFFAGDDMRVLLAPMEGVLDSLVRELLTEVNDYDLCI
SF2226_gi|56480051	2253411-2253536	MYDESISSGVLIMSKTLNIIWQYLRAFVLIYACLYAGIFIAS
SF2236_gi|56480053	2264234-2264139	MNMITIRDVARQAGVSVATVSRVLNNSTLVSA
SF2248_gi|56480055	2277746-2277874	MKEIHNNDLKQQLMSESAFKDCFSTDVSADTRLFHFLARDYIV
SF2256_gi|24113558	2287965-2287768	MSRQCTHYGRWPQHGFTSLKKLRPQSVTSRIQPGSDVIVCAEMDEHWGYVGAKSRQRWLFYAYDRI
SF2258_gi|161485799	2288398-2288742	MQGVLAGLPSGIPGIGLEIEGAVQHAPQPGRHSIRCSLKVNHRIDERAQYHLFCTSKSANTTCPKGPSRVLCRDIFDIFDYRNFSMPRANEIKKGMVLNYNGKLLLAKDIDIQSP
SF2259_gi|56480057	2289439-2289537	MTPMKTIASVTLPHHVHAPRYDRQQLQSRIVHF
SF2261_gi|56480058	2292021-2292146	MPAFFSKIIRENMIKNLPQIVLLNIVGPALFLSWYIPVNHGF
SF2264_gi|56480059	2295561-2295656	MQMIVRILLLFIALFTFGAQAQAIKESYTFAV
SF2267_gi|56480060	2299455-2299592	MVKPSATHLILIRRCSMTQTLLAIENLSVGFRHQQTVRTVVNDVSL
SF2270_gi|24113572	2303782-2303597	MREVIRPLYWADNSSDFRVITRPPFFTGKITHMRLDKFIAQQLGVSRAIAGREIRGNRVTVD
SF2272_gi|56480061	2305625-2305810	MSIESRPLLHTQSRSLTCCWVACSRINLREKEMFTINAEVRKEQGKGASRRLRAANKFPAII
SF2276_gi|56480062	2312181-2312011	MHQSGSVSLCRSAISVLVATALYSPIALASTVEYGETVDGVILEKDIQLVYGTANNT
SF2277_gi|56480063	2312471-2312590	MILIKPQETTMPEATPFQVMIVDDHPLMRRGVRQLLELDP
SF2283_gi|56480064	2318345-2318232	MFESGIETMWKTLHQLAIPPRLYQICGWFIPWLAIASV
SF2287_gi|56480065	2320740-2320630	MEFGSEIMKSHDLKKALCQWTAMLALVVSGAVWAANG
SF2293_gi|56480066	2325885-2325995	MKKESKKMKTILPEVLFAAFATTSAWAAESVQPLEKI
SF2301_gi|56480067	2337535-2337669	MTVMSRACCSKVAYYMNNMNVIIADDHPIVLFGIRKSLEQIEWVN
SF2309_gi|56480070	2350426-2350310	MATHNLAAAMRHGLLALICWLCCVVAHSEMLNVEQSRLF
SF2312_gi|24113611	2354959-2355096	MPDILVCLANYGVEVPMNAEKSPENHNVDHEEIAKFEAVASRWWDL
SF2313_gi|24113612	2359475-2359696	MIVLILVFRLVIGEQMIDVLGPEKRRRRTTQEKIAIVQQSFEPGMTVSLVARQHGVAASQLFLWRKQYQEGSLT
SF2317_gi|161485800	2363907-2364227	MRCRMRRKRLIRPTARFVGLIRRASVASGSGCRMQRERLIRPTARICRPDKTRQRRIRHRMRRKMPYPALNSQQDTLMAYTTFSQTKNDQLKEPMFFGQPVNVARYD
SF2321_gi|56480072	2367822-2367676	MAKNVAMNNYCKNATEANGMKLKLKNLSMAIMMSTIVMGSSAMAADSNE
SF2323_gi|56480073	2369395-2369490	MTMKTRDSQSSDVIIIGGGATGAGIARDCALR
SF2324_gi|56480074	2370791-2371108	MWGWAPARANSAPAALPDCCNGLTSRRPRNLSSNFPPSLTNAGKACNPSPGETHCAKANLPAGFIRDCVVWRRSRKMRFDTVIMGGGLAGLLCGLQLQKHGLRCAI
SF2325_gi|56480075	2372200-2372364	MRRRCLCRQCFTCRSTDCPTRRRPTMNDTSFENCIKCTVCTTACPVSRVNPGYPG
SF2329_gi|56480076	2377026-2376916	MLVGKGIMKKIALAGLAGMLLVSASVNAMSISGQAGK
SF2330_gi|56480077	2377188-2377436	MQLSLQKRLLSLSHISELPYSHGFFLFIRNTPVRQRTIVCPLIQNDGAYLLCKMADDRGVFPGQWALSGGGVESGERIEEALR
SF2331_gi|56480078	2378407-2378237	MSLNFTVIVWLRLSIGGVYVLAFCRSSLKSKKYFIILLALAAIAGLGTHAAWSSNGL
SF2332_gi|161485801	2378625-2378747	MDRYSMAEGKAMSEFLPFSRPAMGVEELAAVKEVLESGWIT
SF2337_gi|161485892	2385339-2385710	MSETGNLLCGDKQTAQTYRAVAGTGAGLSWSCHDALAAGLAERTGRHCLPDVKSEFCLGDAGCSKTVARTGIAASLVWGGVHYWWHCDPREYGVMCLIWGLFSVIIASVAQLSLGFAASHLPPM
SF2343_gi|56480081	2392340-2391900	MLAYRAIWRDSLSPVTNRSPENGTPVLRAISHYNKANSAFPCAQQKLAAMSCDYMLARALSVVPTPSKSGRKSTTKRQGCVLYYKWNSNESHHYRFISIIYFCSSLYLAAILIPDKLMSVSAFNRRWAAVILEALTRHGVRHICIAP
SF2347_gi|161485891	2394320-2394427	MKRDELMELIFLGTSAGVPTRTRNVTAILLNLQHPT
SF2349_gi|24113646	2395885-2396082	MSRQCTHYGRWPQHGFTSLKKLRPQSVTSRIQPGSDVIVCAEMDEHWGYVGAKSRQRWLFYAYDRI
SF2359_gi|56480084	2408284-2408189	MLMATIHVDGKEYEVNGADNLLEACLSLGLDI
SF2370_gi|24113666	2420725-2420618	MIQESTMEMTNAQRLILSNQYKMMTMLDPANAERYR
SF2374_gi|161485804	2425173-2425283	MQGNICAMSAIIESKPTRRWAMPDTLVIIFFVAILTS
SF2376_gi|56480087	2427901-2427809	MMKLMFASDIHGSLPATERVVELFVQSGAQW
SF2390_gi|161485805	2439814-2439707	MTRGEAVASKFQNRLVGTIVLVALGVIVLPGLLDGQ
SF2392_gi|56480089	2442122-2441949	MVCWGQKWHYASPKIKLASNQVQTERSLMSWIERIKSNITPTRKASIPEGVWTKCDSC
SF2400_gi|161485890	2449827-2449976	MRSLTHIAKIEPPPVRRVTYVKHYSIQPANLEFNAEGTPVSRDFDDVYFS
SF2405_gi|56480091	2455599-2455507	MMAGNTIGQLFRVTTFGESHGLALGCIVDGV
SF2411_gi|24113707	2459863-2459708	MSTTMALGCRSFSLATVTVARSMKSRAAKAEAGRASMKGSCSVWAVTGLLIC
SF2416_gi|24113710	2464601-2464404	MSRQCTHYGRWPQHGFTSLKKLRPQSVTSRIQPGSDVIVCAEMDEHWGYVGAKSRQRWLFYAYDRI
SF2421_gi|56480092	2470262-2470357	MVMSQKTLFTKSALAVAVALISTQAWSAGFQL
SF2426_gi|24113720	2476807-2476932	MDKIILPTGFLPMLTVKQIEAAKPKEKPYRLLDGNGLYLYVP
SF2428_gi|24113722	2478516-2478391	MICSPQNNTGAPMKKRNFSAEFKRESAQLVVDQKYTVADAAK
SF2430_gi|56480093	2479373-2479471	MIKMTQSRLHAAQNALAKLHEHRGNTFYPHFHL
SF2431_gi|56480094	2482004-2481792	MACFTYLPIWLLVGENRGGIGDNCPGIIVIFYCIAVSGDRALDLASDVCFCYSARFTANGLGMASLKDVAR
SF2444_gi|161485889	2498631-2498786	MSVPLSTWNLLRYNNSYLQKVTMFPQCKFSREFLHPRYWLTWFGLGVLWLWV
SF2447_gi|56480097	2503206-2503313	MSRSDIVKVIIVEDEFLAQQELSWLIKEHSQMEIVG
SF2453_gi|56480098	2511132-2510992	MHVHNFTSQLSLNEELTMSKKLIALCACPMGLAHTFMAAQVLEEAAV
SF2458_gi|56480099	2515842-2515970	MHGNLTCLIFGANMDRVLHFVLALAVVVILALLVSSDRKKIRI
SF2460_gi|56480100	2519864-2519968	MFKERMTPDELARLTGYSRQTINKWVRKEGWTTSP
SF2461_gi|24113751	2520225-2520335	MKRLRNKMTTEELAECLGVAKQTVNRWTREKGWKTEK
SF2467_gi|56480101	2528585-2528442	MSKCLPWWQGVRTTENIMMQDLRLILIIVGAIAIIALLVHGFWTSRKE
SF2476_gi|56480102	2536965-2536798	MARFVTCRPDKTRKRRIRQHHVWIEIVSTLEQTIGNTPLVKLQRMGPDNGSEVWLK
SF2480_gi|56480103	2541993-2541838	MFILYFQREWSVTLCINKESIKMGKLTGKTALITGALQGIGEGIARTFARHG
SF2482_gi|24113769	2543169-2543026	MIIRHISSVDTRSISAEAVFEPSVIIFSSCIGGDLTIYDQIIADVWNH
SF2484_gi|56480104	2546508-2546392	MAFLFSGGTMSQVQSGILPEHCRAAIWIEANVKGEVDAL
SF2486_gi|56480105	2547668-2547573	MKMKSTEFHPVHYDAHGRLRLPLLFWLVLLLQ
SF2487_gi|56480106	2548185-2547985	MTTPHYATFSTDFRQILANSTVHAIISLLTRKKVTNTMEIRVFRQEDFEEVITLWERCDLLRPWNDP
SF2491_gi|56480107	2551670-2551575	MPMINALGLLEVDGMVAAIDAADAMLKAANVR
SF2497_gi|56480108	2556322-2556456	MNKSDKTNRISSLETMFGNYISTSPEKIIMLALRIMQGIAKTLAE
SF2498_gi|56480109	2557241-2557615	MAFIMKNKSGNSCYREAVDIHSSLELSFILHKYHLRVDEKKSRNVFSAIRDELILDGDSRQNLATFCQTWLDDEIRELLNLAIDKNMIYKDEYPQMAEPEGRCVRMLSDSWSFPDSRHTLGCSTI
SF2499_gi|56480110	2557972-2558079	MFESIKMSNANIAPKSKKMTVGTLAIMNITAVVSLR
SF2507_gi|56480111	2567568-2567720	MINANWKIFLPPNYKPATECYMSRKDLANAIRALSMDAVQKANSGHPGAPM
SF2509_gi|24113796	2571508-2571392	MFISRCGVGMTQQITLIKDKILSDNYFTLHNITYDLTRK
SF2515_gi|229088115	2580796-2580909	MVLQEEISMDWLAKYWWILVIVFLVGVLLNVIKDLKRV
SF2516_gi|56480113	2581852-2581739	MTSVKEFAMKHDHFVVQSPDKPAQQLLLLFHGVGDNPV
SF2519_gi|56480114	2585685-2585587	MIKMQKQAELYRGKAKTVYSTENPDLLVLEFRN
SF2520_gi|56480115	2586926-2586834	MMAYSVQKSRLAKVAGVSLVLLLAACSSDSR
SF2521_gi|56480116	2587836-2587729	MHRGWPMFTGSIVAIVTPMDEKGNVCRASLKKLIDY
SF2524_gi|24113810	2589220-2589348	MKCNVSYHFQGADMNRFVVAEPLWCTGCNTCLAACSDVHKTQG
SF2526_gi|24113811	2591883-2591993	MPSKEITMRQTLCDGYLVIFALAQAVILLMLTPLFTG
SF2531_gi|24113816	2597761-2597934	MRFDHPYADYGNIPKTLFTFTGGDVFSRVMVRVKETFDSLAMLEFALDNMPDTPLLTE
SF2541_gi|56480118	2608387-2608256	MSKAPITHNTEDNTMTRRAIGVSERPPLLQTIPLSLQHLFAMFG
SF2542_gi|56480119	2609084-2608968	MAAPQRRKSMKIVEVKHPLVKHKLGLMREQDISTKRFRE
SF2545_gi|56480120	2611222-2611317	MVMGQEKLYIEKELSWLSFNERVLQEAADKSN
SF2554_gi|56480121	2623592-2623434	MQSVTLCIMPRQYLLTTLVEILPMLRIAKEALTFDDVLLVPAHSTVLPNTADL
SF2557_gi|56480123	2626847-2626719	MRCLMIYKNEALNMVPVVALVGRPNVGKSTLFNRLTRTRDALV
SF2566_gi|24113849	2637248-2636910	MSTRRYIDLLQRYPSPEKLASLGEKKLAAQLCKLAPRLGKRLAADIAQALAEQTVVVPGTNAAAVVLPRLALQLITLRKQRDEVALEVEQRVLAHPLYPVLTSMPGVGVRTAA
SF2569_gi|56480124	2640096-2639998	MVLMSETKNELEDLLEKAATEPAHRPAFFRTLL
SF2573_gi|56480125	2644024-2643881	MPNNSKKNCSIFNFWKLNMALLQISEPGLSAAPHQRRLAAGIDLGTTN
SF2575_gi|56480126	2644927-2644832	MVMSITLSDSAAARVNTFLANRGKGFGLRLGV
SF2577_gi|56480127	2646590-2646477	MMYGVYRAMKLPIYLDYSATTPVDPRVAEKMMQFMTMD
SF2581_gi|56480128	2649216-2649332	MIKKSQGKVMALPVNKRVPKILFILFVVAFCVYLVPRVA
SF2582_gi|56480129	2650267-2650377	MLMGDLQMMPTLAPPSVLSAPQRRCQILLTLFQPGLT
SF2584_gi|56480130	2653842-2653660	MCHKDVAGWLLICEIVNFYQLRRFFDNKGKVMELRHLRYFVAVAQALNFTRAAEKLHTSQP
SF2597_gi|56480131	2667729-2667824	MKMRACINNQQIRHHNKCVILELLYRQKRANK
SF2598_gi|56480132	2670385-2670290	MRMLKREMNIADYDAELWQAMEQEKVRQEEHI
SF2601_gi|56480133	2673776-2673585	MNASSRPANRLEISRRIRRTRVKSPRHPPMRSLLMSHKPAHLLLVDDDPGLLKLLGLRLTSEGY
SF2602_gi|56480134	2674383-2674288	MNMRHIFQRLLPRRLWLAGLPCLALLGCVQNH
SF2604_gi|56480135	2680570-2680325	MATYYSHWRHALLIHDGDFISTQTVSSAHQILYNDARFPPLGYTESLEDERLMMEILRGSPALSAFRINKLLARFQAARLPV
SF2605_gi|56480136	2680673-2680900	MKKLKINYLFIGILALLLAVALWPSIPWFGKADNRIAAIQARGELRVSTIHTPLTYNEINGKPFGLDYELAKQFAD
SF2608_gi|161485888	2683559-2683720	MEYKIHSRVSHIACCRHYFIARKDMNGLLRIRQRYQGLAQSDKKLADYLLLQPD
SF2609_gi|56480138	2685393-2685283	MLTGGFTMLIGYVRVSTNDQNTDLQRNALNCAGCELI
SF2612_gi|24113892	2689717-2689580	MSVVISGALTDGAGIPMSGYHIILKSRVNTPEVVMNTVADVMAGND
SF2613_gi|24113893	2690286-2690140	MLHLKNITAGNPKTAEQYQMTKRYSVTWLFSEDGKNWYEELKNFASDTI
SF2615_gi|161485887	2690826-2690960	MIVLILVFRLVIGEQMIDVLGPEKRRRRTTQEKIAIVQQSFEPGM
SF2621_gi|24113901	2694703-2694900	MMCQVFGVSRSGYYNWVQHEPSDRKQSDERLKLEIKVAHIRTRETYGTRRLQTELAENGIIVGRDR
SF2623_gi|56480140	2696670-2696575	MRMPRTVTHNPDSPNNDDVLAASEKWDACKPP
SF2626_gi|56480141	2698959-2698855	MMRIVMAELLLGVNIDHIATLRNARGTAYPDPVQA
SF2634_gi|56480142	2706655-2706530	MTIAGYWIRVLGMQKEQLSALMDGETLDSELLNELAHNPEMQ
SF2635_gi|56480143	2707260-2707138	MEIWFGETLPRMSEQLTDQVLVERVQKGDQKAFNLLVVRYQ
SF2641_gi|56480144	2713508-2713401	MPGRHHMITGIQITKAANADLLNSFWLLDSEKGEAR
SF2643_gi|56480145	2715644-2715480	MLRNHGEPRGLRVICALRAALVEKSMNDEMKGKSGKVKVMYVRSDDDSDKRTHNP
SF2645_gi|56480146	2716213-2716329	MCPVFSSATMAFFRRSLMTENAVLQLRAERIARATRPFL
SF2647_gi|56480147	2719765-2719857	MMLSKFKRNKHQQHLAQLPKISQSVDDVDFF
SF2648_gi|56480148	2721148-2721309	MFFGGHVLRILFVCSLLLLSECSHMDNDSWSGQDKAQHFIASAILSAAGNEYSQ
SF2649_gi|56480149	2722889-2722698	MHNDTQQMYNIFFTKRNKQKRPTKASDYGRRHNGMAESTVTADSKLTSSDTRRRIWAIVGASSG
SF2655_gi|56480150	2731524-2731625	MGGVMRLDRLTNKFQLALADAQSLALGHDNQFIE
SF2661_gi|24113940	2739871-2739713	MCYRYVILAEEQLSQTSINRIAIMHKDALNNVHITDEQVLMTPEQLKAAFPLS
SF2662_gi|56480151	2739994-2740101	MKKEKEMMKKFIAPLLALLVSGCQIDPYTHAPTLTS
SF2668_gi|56480152	2744579-2744481	MVMMSKQLTAQAPVDPIVLGKMGSSYGIRGWLR
SF2669_gi|24113947	2744897-2744748	MTPDSVPRWGPVVLFTQEDVMVTIRLARHGAKKRPFYQVVVADSRNARNG
SF2672_gi|56480153	2747338-2748006	MIIILIIMVVISAYFSGSETGMMTLNRYRLRHMAKQGNRSAKRVEKLLRKPDRLISLVLIGNNLVNILASALGTIVGMRLYGDAGVAIATGVLTFVVLVFAEVLPKTIAALYPEKVAYPSSFLLAPLQILMMPLVWLLNAITRMLMRMMGIKTDIVVSGSLSKEELRTIVHESRSQISRRNQDMLLSVLDLEKMTVDDIMVPRSEIIGIDINDDWKSILRQLS
SF2676_gi|56480154	2752145-2752423	MRCKTLTAAAAVLLMLTAGCSTLERVVYRPDINQGNYLTANDVSKIRVGMTQQQVAYALGTPLMSDPFGTNTWFYVFRQQPGHEGVTQQTLTL
SF2677_gi|56480155	2752922-2752749	MNSPLVACLKSWRLIWSRLLRFVRKRFTVLGKIAVEVAYALPEKQYLQRVTLQEGATV
SF2678_gi|56480156	2753304-2753176	MILFVGFLLMEIVMPQISRTALVPYSAEQMYQLVNDVQSYPQF
SF2682_gi|24113960	2756335-2756532	MSRQCTHYGRWPQHGFTSLKKLRPQSVTSRIQPGSDVIVCAEMDEHWGYVGAKSRQRWLFYAYDRI
SF2686_gi|161485886	2761484-2761678	MSLLCAFFRNVDIFRLWLRNEHRHVTLHLIRGSLLMNALTAVQNNAVDSGQDYSGFTLIPSAQSP
SF2690_gi|161485885	2766749-2766901	MTRRGKCRGALPSDTLSRGFRMGQSSQPHELGGGLKSRHVTMLSIAGVIGA
SF2691_gi|56480157	2768215-2768322	MIRSHTMTITSLDGYRWLKNDIIRGNFQPDEKLRMS
SF2692_gi|56480158	2769372-2769256	MFPLTNEVAMGLFNFVKDAGEKLWDAVTGQHDKDDQAKK
SF2694_gi|161485884	2770961-2770827	MIVLILVFRLVIGEQMIDVLGPEKRRRRTTQEKIAIVQQSFEPGM
SF2703_gi|56480159	2775242-2775370	MATTTAECLTQETMDYHALNAMLNLYDSAGRIQFDKDRQAVDA
SF2705_gi|56480160	2778509-2778799	MTKNINFSRFALSPYITENSGDLLASIFMPHLPSGVASDSQYVRVEKSDYSHWVIYRHKQIKKSFYCMAIKLKIKNLYKIFGEHPQRAFKYIEQGLS
SF2707_gi|56480161	2780985-2781116	MTPGIITLPKKGITMRHSVLFATAFATLISTQTFAADLPGKGIT
SF2713_gi|56480162	2786505-2786603	MRVMQQQKPLEGAQLVIMTIALSLATFMQVLNS
SF2715_gi|24113990	2790157-2790032	MRNHRWNSLHQWMVGIEHMLTFMRDLHRYTARNMGDERMWPL
SF2722_gi|56480164	2797458-2797354	MTGVKMAIDENKQKALAAALGQIEKQFGKGSIMRL
SF2723_gi|56480165	2798023-2797931	MMTDSELMQLSEQVGQALKARGATVTTAESC
SF2724_gi|56480166	2799355-2799161	MSYVKSVSGSDYRFLVRGVMLYHTCPWLNLLNGPLMFKRRYVTLLPLFVLLAACSSKPKPTETET
SF2732_gi|161485883	2806037-2805873	MSSQNDYQSNGRYDNIYSQIDSEAKMSFSVDVLANIAIELQRGIGHQDRFQRLIT
SF2735_gi|56480168	2811146-2811009	MSGRAGYAIHDGGNNSMAKNTSCGVQLRIRGKVQGVGFRPFVWQLA
SF2736_gi|56480169	2811793-2811689	MLENLMNRFIIADASKCIGCRTCEVACVVSHQENQ
SF2737_gi|56480170	2813003-2812848	MRKDNRQTVQYTALIACKGMKMMTTMLEVAKRAGVSKATVSRVLSGNGYVSQ
SF2738_gi|56480171	2814810-2814700	MIKESLSMSEEKLGQHYLAALNEAFLGVVLDHAWQTK
SF2745_gi|24114019	2820186-2820302	MAELAGDTAMCIGVPGQIRTIDGNQAKVDVCGIQRDVDL
SF2747_gi|56480173	2821603-2821734	MNNIQLAHGSGGQAMQQLINSLFMEAFANPWLAEQEDQARLDLA
SF2748_gi|56480174	2822651-2822776	MHRFAVLSWKNKMSYTPMSDLGQQGLFDITRTLLQQPDLASL
SF2758_gi|56480175	2835297-2835139	MYRQKSSGPAGIVTMDLSGRRRDMQSYVTVNDLLGVPGMPATTKGIRQALQRF
SF2760_gi|24114032	2835589-2835735	MIYFLILLFINELDRKEPRMRKAPQGSFPADGKEPIIERIFRLVERYPS
SF2767_gi|56480177	2842456-2842322	MQPALSGNLSTQQVIMRILLSNYDGVHAPGIQTLAKALREFADVQ
SF2777_gi|24114049	2850992-2850762	MRKYPLSLLKDKNIVTFFDFWGKNRRGEKEGIDDYHLLCWHLLDVAAMGYLMVKRNCFGLADYFRQLGISDKEQAAQ
SF2778_gi|56480178	2852489-2852247	MKASATLRCVRASFARCSIRRAICGINHQPGLVGLIRRVSVASGKANSEESMSKLDLNALNELPKVDRILALAETNAELEK
SF2781_gi|56480179	2856153-2856329	MRNKVVLDNAKKQPFRYSTAVLSSCREIMMSTTLFKDFTFEAAHRLPHVPEGHKCGRLH
SF2786_gi|56480181	2860584-2860489	MRMNILLAFKAEPDAGMLAEKEWQAAAQGNSG
SF2788_gi|56480182	2863015-2862692	MPCFTAMRAEIALMSGSAFAVTHHAFSSGAGRTSDGNGSHASTLKSPSYTKSVSWQHYHIRHIIIGNEGALCYITEVTVKIFKYTPENNLFYGYILEDMKTGFNILRE
SF2792_gi|24114063	2864891-2865088	MSRQCTHYGRWPQHGFTSLKKLRPQSVTSRIQPGSDVIVCAEMDEHWGYVGAKSRQRWLFYAYDRI
SF2800_gi|24114071	2878395-2878282	MILKKDINMSSQFTTPVVTEMQVIPVAGHDSMLMNLSG
SF2813_gi|56480184	2893450-2893358	MMANRMILNETAWFGRGAVGALTDEVKRRGY
SF2819_gi|56480185	2899794-2899892	MKNMKAARQQAIVDLLLNHTSLTTEALSEQLKV
SF2824_gi|56480186	2903736-2903861	MRHDRCIKPRSTMNVFNPAQFRAQFPALQDAGVYLDSAATAL
SF2827_gi|56480187	2907711-2907523	MCKICVRERLLISLNAAVCYLRCALFFNLKKRTMKGRWVKYLLMGTVVAMLAACSSKPTDRGQ
SF2829_gi|56480188	2909501-2909656	MHPAKKQNKNTIISNNHAKGCAVVKERKTELVEGFRHSVPYINTHRGKTFVI
SF2831_gi|56480189	2916337-2916239	MKRMSDVAETLDPLRLPLQGERLIEASAGTGKT
SF2834_gi|56480190	2923140-2923027	MSAERGGIMSASLKNQQGFSLPEVMVAMVLMVLMVLMV
SF2851_gi|56480192	2942672-2942454	MEYPSHNGMSQQFNPYLCCFRPDTCVNCSRIFSQCLTLCWQEKMVTINTESALTPRSLRDTRRMNMFVSVAAA
SF2854_gi|56480193	2945956-2945864	MMKDVVIVGALRTPIGCFRGALAGHSAVELG
SF2865_gi|56480194	2955875-2955699	MVKEFLVSKENKPSYECMNTAETCLGLAGMASEDWQREHHCRTGIIFTAFAIEAMFIFY
SF2873_gi|161485882	2964532-2964398	MIVLILVFRLVIGEQMIDVLGPEKRRRRTTQEKIAIVQQSFEPGM
SF2874_gi|24114143	2965154-2965303	MPPQFLSLTPLPRKNWHSTSMCLDSFINVNGCFLFWRAKGETLMSAIDSQ
SF2887_gi|56480195	2977558-2977671	MTDLEPMIVKKLTLPKDFLWGGAVAAHQVEGGWNKGGK
SF2890_gi|56480197	2983466-2983374	MMSNVPAELKYSKEHEWLRKEADGTYTVGIT
SF2894_gi|24114161	2988967-2988665	MKPSTICVTSRSWATTKTKIRKSLKCRLKRSSNTFVLPRCYATTPLLIRNRPRQKYKNRLYTKNKKRKESVMSEISRQEFQRRRQALVEQMQPGSAALIFA
SF2895_gi|56480198	2989364-2989269	MLMSIQNEMPGYNEMNQYLNQQGTGLTPAEMH
SF2897_gi|56480199	2989957-2990244	MWRSAVGEHARFVREALKLRRHIHLEPRVQGLQPAAASRRFPSYLAPAMTQLPELPLTLSRQEIRKMIRQRRRALTPEQQLEMGQQAATRMMTYPP
SF2899_gi|56480200	2993703-2993542	MPTGSESLFLYIMRVKFHTTGETIMTQDELKKAVGWAALQYVQPGTIVGVGTGS
SF2901_gi|56480201	2993948-2994103	MQPDTKLCHSAGKSIYQEQTTAMKRPDYRTLQALDAVIRERGFERAAQKLCI
SF2902_gi|56480202	2995090-2995200	MRFTEQIMSNEQEWQQLANKELSRREKTVDSLVQQTA
SF2904_gi|161485810	2998212-2998343	MNLSRRNILIKGIFMSYQYVNVATINKVAVIEFNYGRKLNALSK
SF2906_gi|56480204	3001448-3001344	MRGGGMDIFISKKMRNFILLAQTNNIARAAEKIHM
SF2910_gi|56480206	3005421-3005248	MTGVSERRRSTCNLKYYEYKARRYRTRDMSKIFDFVKPGVITGDDVQKVFQVAKENNF
SF2911_gi|56480207	3006778-3006626	MLSGKTQAASAKLLESTRGFTMSVIKMTDLDLAGKRVFIRADLNVPVKDGK
SF2912_gi|56480208	3007868-3007695	MRQVRFPRTICWITLSGKFAQGKPCRRSMTVRVAINGFGRIGRNVVRALYESGRRAEI
SF2914_gi|24114179	3008511-3008699	MRNWRLAANLARFLVTTSCIFPPLNNYFQRGFLMARSHFSSQALVLIVISIAINMIGGQLASM
SF2916_gi|56480209	3009878-3009973	MDMVTLEQFRYCPTHSTHPPFCYDFHYVKPGM
SF2917_gi|56480210	3010522-3010644	MAIAKRSAPATMLTLNKISYRWPGAATDCLCDISLQLKQGE
SF2921_gi|56480211	3014648-3014307	MESLPEFELPEITDNELLVSVISDSVCLSTWKAALLGSEHKRVPDDLENHPVITGHECAGVIVEVGKNLTGKYKKGQRFVLQPAMGLPSGYSAGYSYEYFGGNATYMIIPEIAI
SF2922_gi|24114186	3015153-3014956	MSRQCTHYGRWPQHGFTSLKKLRPQSVTSRIQPGSDVIVCAEMDEHWGYVGAKSRQRWLFYAYDRI
SF2925_gi|56480212	3018813-3018694	MPFIIRSGVKMSSRKELANAIRALSMDAVQKAKSGHPGAP
SF2926_gi|56480213	3018842-3019024	MGYAGKFANNLPQAARHVHGTSFCRFRNLWIMLACCAICSPVRCAFPYTETERRFTCKRRI
SF2928_gi|56480214	3021479-3021366	MESLPRVGMNYQLYVRNYSRNTNYEIVATADGLDVLNG
SF2929_gi|24114193	3021984-3021787	MSRQCTHYGRWPQHGFTSLKKLRPQSVTSRIQPGSDVIVCAEMDEHWGYVGAKSRQRWLFYAYDRI
SF2933_gi|56480215	3024984-3025085	MILNMAKHLFTSESVSEGHPDKIADQISDAVLDA
SF2934_gi|56480216	3026575-3026715	MEGIMPDAKKQGRSNKAMTFFVCFLAALAGLLFGLDIGVIAGALPFI
SF2936_gi|56480217	3028647-3028739	MMYRYLSIAAVVLSAAFSGPTLAEGINSFSQ
SF2937_gi|56480218	3029410-3029526	MGRRRGFLTMRIPRIYHPEPLTSHSHIALCEDAANHIGR
SF2939_gi|161485881	3031168-3031329	MTAPFFPRILGAVAFLNQETEPLTMNLQHHFLIAMPALQDPIFRRSVVYICEHN
SF2940_gi|24114204	3031677-3031892	MANGPGGSEYSVQNADCRPLARGGKTDWCGYSHHAWCGRTRLMSGTLLAFDFGTKSIGVAVGQRITGTARPL
SF2942_gi|56480219	3033450-3033331	MQPLRFCPGPVPGYAQYRSFSEDLSMNMEEIVALSVKHNV
SF2944_gi|161485880	3034666-3034767	MDGVMSAVTVNDDGLVLRLYIQPKASRDSIVGLH
SF2949_gi|56480220	3038011-3038109	MLTMIFNRLKLAVDRVIATFSVAVMLALVVCVV
SF2950_gi|24114214	3039049-3038852	MSRQCTHYGRWPQHGFTSLKKLRPQSVTSRIQPGSDVIVCAEMDEHWGYVGAKSRQRWLFYAYDRI
SF2952_gi|56480221	3039285-3039389	MAALPMDSYIAITLFGCFFVLVFIGVPISFSIGIA
SF2955_gi|56480223	3043722-3043630	MMRKMLLAAALSVTAMTAHADYQCSVTPRDD
SF2956_gi|161485879	3044262-3044143	MGLNVREGEIMAKNRSRRLRKKMHIDEFQELGFSVAWRFP
SF2958_gi|56480224	3045082-3045201	MPPTTVKSVTMQASQFSAQVLDWYDKYGRKTLPWQIDKTP
SF2967_gi|56480226	3059277-3059405	MAALPGDRLSAALMVKSHGTVSVDGKVSDADLTYLEEVANSTG
SF2969_gi|24114233	3064174-3064314	MLVSTPKFAIIFASVLSLRNRHLVNTTWITRSTPTSVTLSDNSPGRV
SF2970_gi|24114234	3065733-3065584	MVSAKNETAVEIPGKLVAEKMKTQSRHSELAKAFAYALNQWPALTYYAND
SF2971_gi|24114235	3065622-3065888	MRTRTPSPTLSVATGSSSFPQPAFQGFQQRFRFSLTPWREWLKEQRESGNYNASRIWREMVARGFTGSETIVRDAVAKWRKGWNPPVTT
SF2973_gi|56480227	3071856-3070861	MNKVYSLKYCPVTGGLIAVSELARRVIKKTCRRLTHILLAGIPAICLCYSQISQAGIVRSDIAYQIYRDFAENKGLFVPGANDIPVYDKDGKLVGRLGKAPMADFSSVSSNGVATLVSPQYIVSVKHNGGYRSVSFGNGKNTYSLVDRNNHPSIDFHAPRLNKLVTEVIPSAVTSEGTKANAYKYTERYTAFYRVGSGTQYTKDKDGNLVKVAGGYAFKTGGTTGVPLISDATIVSNPGQTYNPVNGPLPDYGAPGDSGSPLFAYDKQQKKWVIVAVLRAYAGINGATNWWNVIPTDYLNQVMQDDFDAPVDFVSGLGPLNWTYDKTSGTGT
SF2976_gi|24114239	3074107-3074003	MIISEMQRKLATWAATDPSLRIQRLLRLITQPEWL
SF2977_gi|24114241	3074401-3074610	MSKHLRPAVLTYHCQFLLHGLSDHVGRGDVFNPQRRINGFMFFSLSVLNLEDHLGLVISPQSPLSAGYIT
SF2984_gi|161485878	3079570-3079704	MIVLILVFRLVIGVQMIDVLGPEKRRRRTTQEKIAIVQQSFEPGM
SF2985_gi|24114249	3080011-3080145	MRSCTSFSDEPMTGWMAPRSRHTDDTDVLLRIHHVIGELPTYGYR
SF2988_gi|24114252	3082973-3083089	MLRAKGENIMQQLENRCDLLLIQHQKWMTSVTRLIVAHG
SF2990_gi|24114254	3086231-3086359	MRGVLSFFTGNTCMNPSDAIEAIEKPLSSLPYSLSRHILEHLR
SF2992_gi|56480228	3090713-3090808	MTMLQIVGALILLIAGFAILRLLFRALTSTAS
SF2995_gi|56480229	3094956-3095426	MGDGRNAAGEPALMQHVPEGVIQAPESPDAPEALPGCRSISDDDLCAWCTRLLYRPGEISLCRLSIQAMASGHPSVTGTVTRTAVRNFSRISFIPDITGSSRSVMNVMLSAPDLYSLSFIHITRISYMKTLSQNTTSSACAPETDLQQLVATLVPDE
SF2999_gi|24114263	3097009-3097203	MVTFIWLFIRHRQRPQPPYNTGYLPFITTCYRELKMNTLPDTHVREASGCPSPITIWQTLLTRLL
SF3001_gi|24114265	3097759-3098085	MTTAKQNGFILQAAAICYVPMHGRTRFCGLNAWACPERSVVWSSLSPGVMASVSFIWTPAQNVCRGSPLSTGNQDKRHWMKLLTTETALDILIAWLQDNIDCESGIIFD
SF3010_gi|24114274	3105168-3104980	MSALKWTNIGATSGAKSRQRWLFYAYDRIRRTVVPHVFGERTLATLERLLSLLSAFEVVVWMT
SF3012_gi|24114276	3105937-3105749	MSALKWTNIGATSGAKSRQRWLFYAYDRIRRTVVPHVFGERTLATLERLLSLLSAFEVVVWMT
SF3014_gi|24114278	3109109-3109008	MPIDMAFAAAGYGFIYGLWPIAWIIVAAVFLYKL
SF3016_gi|56480230	3112258-3112151	MKRNKKMKTKVILSQQMASAIIAAGQEEAQKNNWSV
SF3019_gi|56480231	3116208-3116366	MRDVRVLRVKNRKIGPTCARGPGMKDERRPICEVVAESIERLIIDGVLKVGQP
SF3021_gi|56480232	3118656-3118805	MISNFFVVYMSNKIFTHSLPMRYADFPTLVDALDYAALSRAGMNFYDRRC
SF3028_gi|56480233	3125594-3125451	MSALRAADFAFSAIAGAMMSSRLIIALIIMLLAPGVQAHNFVTGKTVT
SF3035_gi|56480234	3133842-3133750	MMSKGTTSQDAPFGTLLGYAPGGVAIYSSDY
SF3038_gi|56480235	3135810-3135667	MYHTQGVAPCCLAAGGAKMHELSLCQSAVEIIQRQAEQHDVKRVTAVW
SF3039_gi|24114300	3136312-3136148	MNLRLSRFWLRCANQAWKPSHGRRFMTEEIAGFQTSPKAQVQAAFEEIARRSMHD
SF3040_gi|24114301	3136793-3136635	MHGLCGTRSGCRRQRSGFSEGSVMRILVLGVGNILLTDEAIGVRIVEALEQRY
SF3046_gi|56480236	3143220-3142615	MLCLKKHQLRNATMPRLTAKDFPQELLDYYDYYVHGKISKREFLNLAAKYAVGGMTALALFDLLKPNYALATQVEFTDPEIVAEYITYPSPNGHGEVRGYLVKPAKMSGKTPAVGVVHENRGLNPYIEDVARRVAKAGYIALAPDGLSSVGGYPGNDDKGRELQQQVDPTKLMNDFFAAIEFMQRYPQATGKVGITGFCYGG
SF3048_gi|56480237	3144942-3144823	MPVLTTRQECMERFLENAMYASRWLLAPVYFGLSLALVAL
SF3053_gi|24114314	3147542-3147766	MRLRSKKVTSTPFAKIFCFMPILQDAPANIHASLDIQTYKNRNPDMADKKLDTQLVNAGRSKKYTLGAVNSVIQR
SF3055_gi|56480238	3150772-3150885	MAQQREQVMNNFNLHTPTRILFGKGAIAGLREQIPHDA
SF3060_gi|56480241	3156587-3155520	MSSISLIQPDRDLFSWPQYWAACFGPAPFLPMSREEMDQLGWDSCDIILVTGDAYVDHPSFGMAICGRMLEAQGFRVGIIAQPDWSSKDDFMRLGKPNLFFGVTAGNMDSMINRYTADRRLRHDDAYTPDNVAGKRPDRATLVYTQRCKEAWKDVPVILGGIEASLRRTAHYDYWSDTVRRSVLVDSKADMLMFGNGERPLVEVAHRLAMGEPISEIRDVRNTAIIVKEALPGWSGVDSTRLDTLGKIDPIPHPYGEDLPCADNKPVAPKKQEAKAVIVQPPRQKPWEKTYVLLPSFEKVKGDKVLYAHASRILHHETNPGCARALMQKHGDRYVWINPPAIPLSTEEMDSVFALP
SF3065_gi|56480242	3162944-3162798	MLRTILLNARKQTLKGVINMKKFAAVIAVMALCSAPVMAAEQGGFSGPS
SF3075_gi|56480244	3171212-3171340	MIALNTASPQGMQMKKLLPILIGLSLSGFSSLSQAENLMQVYQ
SF3077_gi|161485812	3172847-3172969	MGIYHWSRKTKMKRTKSIRHASFRKNWSARHLTPVALAVAT
SF3080_gi|56480246	3175644-3175775	MTICLKVKIYKELSMSVPLILTILAGAATFIGAFLGVLGQKPSN
SF3083_gi|161485877	3178476-3178610	MIVLILVFRLVIGEQMIDVLGPEKRRRRTTQEKIAIVQQSFEPGM
SF3086_gi|24114347	3179940-3180137	MSRQCTHYGRWPQHGFTSLKKLRPQSVTSRIQPGSDVIVCAEMDEHWGYVGAKSRQRWLFYAYDRI
SF3089_gi|56480247	3181321-3181226	MLMEHSLNSLNNFDFLARSFARMHAEGRPVDI
SF3092_gi|24114351	3183986-3184216	MCLYFRLKKNQRQEGFINTYPWPKKPGIFYICVPLKGANAQDVAAFCVTARGRQNCFRESVARGPALINNRGVSKGL
SF3094_gi|56480248	3188970-3188677	MILTQYCCWRVTMILSSRKPGWRTGRGCVTLLRPGNALKLNISVMRQTIRNRSGCTAENVNQARIKSLMKPLSSPLQQYWQTVVERLPELLAEESLSA
SF3098_gi|56480249	3193241-3193149	MMSDMHSLLIAAILGVVEGLTEFLPVSSTGH
SF3099_gi|56480250	3193700-3193608	MMDIVFIEQLSVITTIGVYDWEQTIEQKLVF
SF3102_gi|56480251	3195516-3195662	MLVCGGEFFQTNTKTGVAMMSESNKQQAVNKLTEIVANFTAMISTRMPD
SF3114_gi|161485813	3209828-3210001	MITAFVFIPIFAIAAGVAQSLQYLNRYHVIREPPEHILNRLPSSASALACSAHALNLI
SF3116_gi|24114372	3213039-3213164	MNGSDFSLPGGPMNRWENIQLTHENRLAPRAYFFSYDSVAQA
SF3124_gi|24114379	3226422-3226024	MDLIVIHHFIDRRGITQKLIFQILSILPESFIGGVVVCSRIAFCQHIAQTLFVNQCSHLRKQLLGITLKISKIAHNRPRKREKGYTHAPFSGATSKFYHSGGPMSHLDNGFRSLTLQRFPATDDVNPLQAWEA
SF3132_gi|56480255	3235238-3235086	MITLSASHHKQASSLVERKTKMTPFMTEDFLLDTEFARRLYHDYAKDQPIF
SF3133_gi|56480256	3235555-3235749	MPVFFFGYPVVTNIFSLWRDDGRASCGYNKTMRFYMRKIKGLRWYMIALVTLGTVLGYLTRNTVA
SF3134_gi|56480257	3237783-3237589	MAALPDSNRSSCTEDGQHYYIYDTKFLTLYLEQTEMKNLPIGGVWKGKVKLHSNSPAQDYFANIT
SF3136_gi|24114391	3238019-3238216	MSRQCTHYGRWPQHGFTSLKKLRPQSVTSRIQPGSDVIVCAEMDEHWGYVGAKSRQRWLFYAYDRI
SF3139_gi|56480258	3240417-3240521	MQIPRMSLRQLAWSGTVLLLVGTLLLAWSAVRQQE
SF3142_gi|24114396	3241578-3241736	MDRRGNWRCNRCSARRSAVASLIMADTHHAQGPGKSVLGIGQRIVSIMVEMVE
SF3143_gi|24114397	3241939-3242130	MAVSGRYVNRVNPPCCAIHAMSWQTIGNCSRRSPVSSKVERERRKAQLLSQIQQQRLDLSASSR
SF3145_gi|56480260	3242871-3242981	MLLEERKMGQLIDGVWHDTWYDTKSTGGKFQRSASAF
SF3146_gi|56480261	3244150-3244260	MSKIEAKMDWYLKVLKNYVGFRGRARRKEYWMFILVN
SF3149_gi|56480262	3246465-3246560	MMMSKKSTKKRQPAKPVVAKEPARTAKNFGYE
SF3150_gi|56480263	3248157-3247324	MFDSTLNPLWQRYILAVQEEVKPALGCTEPISLALAAAVAAAELEGPVERVEAWVSPNLMKNGLGVTVPGTGMVGLPIAAALGALGGNANAGLEVLKDATAQAIADAKALLAAGKVSVKIQEPCNEILFSRAKVWNGEKWACVTIVGGHTNIVHIETHNGVVFTHQACVAEGEQESPLTVLSRTTLAEILKFVNEVPFAAIRFILDSAKLNCALSQEGLSGKWGLHIGATLEKQCERGLLAKDLSSSIVIRTSAASDARMGGATLPAMSNSGSGNQGI
SF3152_gi|56480264	3251161-3251066	MDMISAFDIFKIGIGPSSSHTVGPMNAGKSFI
SF3153_gi|56480265	3251679-3251527	MNSNRMLFHVLLPRRSDAGGCMKKIIETQRAPGAIGPYVQGVDLGSMVFTS
SF3161_gi|161485876	3263345-3263175	MAYCNPGLESRPNKRNALRRHVVTGIGMKIVIAPDSYKESLSASEVAQAIEKGFREI
SF3162_gi|161485875	3264260-3264162	MIDMTMKVGFIGLGIMGKPMSKNLLKAGYSLVV
SF3170_gi|56480268	3272022-3272117	MKMASNQTTLPNVSENEETLLTGVNENVYEDR
SF3172_gi|56480269	3273334-3273444	MSGRGRNMTHVLRARRLLTEEGWFDDHQLRVADGVIA
SF3174_gi|24114426	3274021-3274218	MSRQCTHYGRWPQHGFTSLKKLRPQSVTSRIQPGSDVIVCAEMDEHWGYVGAKSRQRWLFYAYDRI
SF3176_gi|56480270	3275425-3275661	MFATSGSATCCRLPYWAQALRCMSFSMRNPGSKRNRSPLPVKMKKRTTAMGSEISKKDITRLGFRSSLLQASFNYERMQ
SF3179_gi|24114430	3278131-3277934	MSRQCTHYGRWPQHGFTSLKKLRPQSVTSRIQPGSDVIVCAEMDEHWGYVGAKSRQRWLFYAYDRI
SF3185_gi|161485874	3282694-3282560	MIVLILVFRLVIGEQMIDVLGPEKRRRRTTQEKIAIVQQSFEPGM
SF3186_gi|56480271	3283290-3283637	MLQSAIATVNRCPLALLPATMIRGNKVSSMRAAYYISLGYRVNHKAGLYAGEIRQINNVSLLLVHRIQNQQPLYYKAQRSAIKDKKMKRAPLITGLLLISTSCAYASSGGCGADST
SF3188_gi|56480272	3285577-3285696	MRKKNITGYIMVPSTFSRLKAARCLPVVLAALIFAGCGTH
SF3196_gi|56480273	3292164-3292262	MQTMTPWFLYLIRTADNKLYTGITTDVERRYQQ
SF3198_gi|56480274	3293507-3293394	MLKQGVKLVLDKLRSRIVHLGPSLLSVPVKLTPFALKR
SF3199_gi|56480275	3293665-3293781	MIAQPSGKIMELLCPAGNLPALKAAIENGADAVYIGLKD
SF3200_gi|24114450	3294678-3294785	MAVRRAMKYSLGPVLWYWPKETLEDFYQQAAASSAD
SF3203_gi|161485815	3300133-3299978	MLINFMMSYVDWPPLILRHTYYMAEFETTFADLGLKAPILEALNDLGYEKPS
SF3205_gi|56480278	3303462-3303355	MSLVARMRRRSGINTSAVRYCLRKRKDITLLNPIVR
SF3208_gi|56480279	3305403-3305296	MSGEFIMAKEFGRPQRVAQEMQKEIALILQREIKDP
SF3211_gi|161485816	3310201-3310100	MGVGLSTLEQKLTEMITAPVEALGFELVGIEFIR
SF3215_gi|24114464	3314764-3314600	MGKIKNPALLVEALVRGNSARNRLIMYEALLVVFLIVAIGLVGLIMLQQGKGADM
SF3217_gi|161485817	3317160-3317005	MYRKPRGVLRGFFLSIHTRDNIMKLFAQGTSLDLSHPHVMGILNVTPDSFSD
SF3218_gi|24114467	3319127-3319029	MSDMAKNLILWLVIAVVLMSVFQSFGPSESNGR
SF3226_gi|24114475	3325658-3325545	MCAEAEFYMYAVFQSGGKQHRVSEGQTVRLEKLDIATG
SF3233_gi|56480282	3330657-3330553	MGIEFMQTKKNEIWVGIFLLAALLAALFVCLKAAN
SF3237_gi|56480283	3333414-3333524	MNNWKRIMSHVELQPGFDFQQAGKEVLAIERECLAEL
SF3240_gi|56480284	3335528-3335638	MKRLEHPMKFKTNKLSLNLVLASSLLAASIPAFAVTG
SF3243_gi|24114492	3338258-3338431	MRSTESLYPFRRQTSVNSSFDPTDKEDTMQLNITGNNVEITEALREFVTAKFAKLEQY
SF3244_gi|56480285	3338723-3338836	MGRFLGEIMTNNDTTLQLSSVLNRECTRSRVHCQSKKR
SF3247_gi|56480286	3340563-3340709	MFKLIDHTGDRQKIFPGDGMIRLSEQSPLGTGRHRKCYAHPEDAQRCIK
SF3249_gi|56480287	3342635-3342537	MITMKKIGVILSGCGVYDGSEIHEAVLTLLAIS
SF3251_gi|56480288	3346250-3346128	MASFQGAVYQIMQLQKLVNMFGGDLTRRYGQKVHKLTLHGG
SF3252_gi|161485873	3346784-3346888	MRGARMTRKPRRHALSVPVRSGSEVGFPQSLGEVH
SF3258_gi|161485818	3356485-3356357	MSVVQHSDEKGGAMTILAIDIGGTKLAAALIGADGQIRDRREL
SF3259_gi|56480290	3357174-3357043	MPGLCTGPFAKGRCMSLLAQLDQKIAANGGLIVSCQPVPDSPLD
SF3260_gi|161485872	3358700-3358581	MGIAHRGRLTMSTTTQNIPWYRHLNRAQWRAFSAAWLGYL
SF3262_gi|56480291	3360586-3360488	MGLMNAFDSQTEDSSPAIGRNLRSRPLARKKLS
SF3264_gi|24114511	3361218-3361415	MSRQCTHYGRWPQHGFTSLKKLSPQSVTSRIQPGSDVIVCAEMDEHWGYVGAKSRQRWLFYAYDRI
SF3271_gi|56480292	3366599-3366435	MSCEPQQLKTFGCSPTCNYLLGKLLMKTFTAKPETVKRDWYVVDATGKTLGRLAT
SF3273_gi|56480293	3368058-3368153	MFMTWEYALIGLVVGIIIGAVAMRFGNRKLRQ
SF3276_gi|56480294	3372186-3372031	MWIKVAAAEQHILVYQYNKEFRMKVAVLGAAGGIGQALALLLKTQLPSGSEL
SF3282_gi|56480295	3377372-3377479	MERLKRMSVFAKVVEFGSFTAAARQLQMSVSSISQT
SF3284_gi|56480296	3383830-3382901	MRRLPGILLLTGAALVVIAALLVSGLRIALPHLNAWRPEILNKIESATGMPVEASQLSASWQNFGPTLEAHDIRAELKDGGEFSVKRVTLALDVWQSLLHMRWQFRDLTFWQLRFRTNTPITSGGSDDSLEASHISDLFLRQFDHFDLRDSEVSFLTPSGQRAELAIPQLTWLNDPRRHRAEGLVSLSSLTGQHGVMQVRMDLRDDEGLLSNGRVWLQADDIDLKPWLGKWMQDNIALETAQFSLEGWMTIDKGDVTGGDVWLKQGGASWLGEKQTHTLSVDNLTAHITRENPGWQFSIPDTRITMDGKP
SF3285_gi|56480297	3385385-3385278	MRKGINMTAELLVNVTPSETRVAYIDGGILQEIHIE
SF3289_gi|229088109	3388734-3388570	MSLLRVVGKVSGFSFPPQLSGLSLSMLKKFRGMFSNDLSIDLGTANTLIYVKGQG
SF3294_gi|56480299	3393450-3393578	MTSRWSSSSNEANMLDKIVIANRGEIALRILRACKELGIKTVA
SF3296_gi|56480300	3395173-3395268	MTMQLEVILPLVAYLVVVFGISVYAMRKRSTG
SF3298_gi|56480301	3397852-3398064	MRIGQYQLRNRLIAAPMAGITDRPFRTLCYEMGAGLTVSEMMSSNPQVWESDKSRLRMVHIDEPGIRTVQI
SF3300_gi|56480302	3399219-3399314	MTMRTGCEPTRFGNEAKTIIHGDAFAELKKLP
SF3306_gi|24114553	3403477-3403280	MSRQCTHYGRWPQHGFTSLKKLRPQSVTSRIQPGSDVIVCAEMDEHWGYVGAKSRQRWLFYAYDRI
SF3309_gi|56480303	3404366-3404458	MMTKVLLSQPSRPASHNSSRAMVWVRKNLFS
SF3311_gi|56480304	3411702-3411899	MRRALAHCREVAYITLSSFRVNPEFQDFSLRCSDHPVKCFTLSSQRRRIIGIPIFCTSIFLIFFSV
SF3313_gi|56480305	3413655-3413539	MNCFDRGNIMETYAVFGNPIAHSKSPFIHQQFAQQLNIE
SF3314_gi|56480306	3414250-3414116	MPVNNVESRFRRNNNVNNNLQGDAIAAAIDVLNEKRVIAYPTEAV
SF3315_gi|56480307	3414752-3414639	MAKSALFTVRNNESCPKCGAELVIRSGKHGPFLGCSQY
SF3316_gi|56480308	3415254-3415150	MFDVLMYLFETYIHTEAELRVDQDKLEQDLTDAGF
SF3317_gi|56480309	3416416-3416261	MIDSITDQSQRLLRLAYGREIRMVDIEIWLRLMSISSLYGDDMVRIAHWLAK
SF3320_gi|56480310	3418011-3418121	MPSIFILMKKQRNLRSMAAQAVEQVVEQGQSLSNILP
SF3328_gi|56480311	3426059-3425958	MARYLGPKLKLSRREGTDLFLKSGVRAIDTKCKI
SF3357_gi|56480313	3440652-3440518	MLSPEGESTIVRNIAVSKEKFERTKPHVNVGTIGHVDHGKTTLTA
SF3360_gi|56480314	3443890-3443741	MCEDVLLRVYEAKAKTRSYLMATVNQLVRKPRARKVAKSNVPALEACPQK
SF3364_gi|56480315	3445730-3445629	MFFFMSRSLLTNETSELDLLDQRPFDQTDFDILK
SF3369_gi|56480316	3449753-3449652	MLGYLLAGIAIGPWGLGFISDVDEILHFSELGVV
SF3370_gi|56480317	3450371-3450279	MMSQPAKVLLLYAHPESQDSVANRVLLKPAT
SF3377_gi|56480318	3456001-3456102	MFPPMWRRLIYHPDINYALRQTLVLCLPVAVGLM
SF3386_gi|56480320	3466222-3466563	MFTDTINKCAANAARIARLSANNPLGFWVSSAMAGAYVGLGIILIFTLGNLLDPSVRPLVMGATFGIALTLVIIAGSELFTGHTMFLTFGVKAGSISHGQMWAILPQTWLGNLV
SF3391_gi|56480322	3471472-3471648	MNAAITVVWWNINPSPGPATGRIYARSYPMKTGMFTCGHQRLPIEHAFRDASELGYDGI
SF3397_gi|24114642	3477700-3477521	MNDLMTRGVRNVIEMTNRYMGRNAQFMLDVMRETGINVVACTGYYQDAFFPEHVVTRSVQ
SF3401_gi|56480323	3481572-3481264	MRRTFIKKEGVVITTLARYLLGEKCGNRLKTIDELATECRSSVGLTQAALKTLESSGAIRIERRGRNGSYLVEMDNKALLSHVDINNVVCAMPLPYTRLYEGL
SF3408_gi|161485820	3488479-3488189	MVARQRACSDQICRGMGDLFSCQTRWSIEIIFSLTLAISYEVSVHVLRRSLSEAGLSLTNSLSSTEKMAEKRNIFLVGPMGAGKSTIGRQLAQQLNM
SF3411_gi|24114655	3490665-3490507	MNMFFDWWFATSPRLRQFCWAFWLLMLVTLIFLSSTHHEERDALIRLRASHHQ
SF3414_gi|229088110	3492063-3492176	MKLNGKFPVKFVKYFLILAVCCILLGAGSIYGLYRYIE
SF3419_gi|56480328	3498983-3499078	MIMPQHDQLHRYLFENFAVRGELVTVSETLQQ
SF3422_gi|56480329	3502036-3502194	MSRLTPPKRLYYSGNTYWLRSSEMRVNNGLPPQELEAYGISNVHDIVYNPSYD
SF3424_gi|56480330	3505886-3505782	MGVQTMQENYKILVVDDDMRLRALLERYLTEQGFQ
SF3425_gi|161485871	3506063-3506188	MRIIKQTKGINEMKTPLVTREGYEKLKQELNYLWREERPEVT
SF3426_gi|56480331	3506672-3506860	MMNDSFCRIIAGEIQARPEQVDAAVRLLDEGNTVPFIARYRKEITGGLDDTQLRNLETRLSYL
SF3428_gi|56480332	3509663-3509764	MITTMKKLTIGLIGNPNSGKTTLFNQLTGARQRV
SF3429_gi|56480333	3511987-3512085	MPLMASLIQVRDLLALRGRMEATQISQTLNTPQ
SF3431_gi|161485870	3513353-3513487	MIVLILVFRLVIGVQMIDVLGPEKRRRRTTQEKIAIVQQSFEPGM
SF3436_gi|161485822	3516114-3516266	MVCHQMLFIRYCSLLTYKDEHMLTVPGLCWLCRMPLALGHWGICSVCSRAT
SF3442_gi|56480336	3528071-3527568	MMKRMIALDGAQGEGGGQILRSALSLSMITGQPFTITGIRAGRAKPGLLRQHLTAVKAAAEICRATVEGAELGSQRLVFRPGTVRGGDYRFAIGSAGSCTLVLQTVLPALWFADGPSRVEVSGGTDNPSAPPADFIRRVLEPLLAKIGIHQQTTLLRHGFYPAGGGVV
SF3446_gi|56480337	3532664-3532569	MLMITSFANPRVAQAFVDYMATQGVILTIQQH
SF3447_gi|56480338	3533059-3532946	MFVKKERRMDQFECINVADAHQKLQEKEAVLVDIRDPQ
SF3448_gi|161485869	3533210-3533314	MNEGSMETKDLIVIGGGINGAGIAADAAGRGLSVL
SF3453_gi|56480339	3542013-3541888	MCVPEMIKKELVMVSLEKNDHLMLARQLPLKSVALILAGGRG
SF3456_gi|56480340	3547587-3547438	MCQEETGTFIQHTSLQEKTLMKNVGFIGWRGMVGSVLMQRMVEERDFDAI
SF3458_gi|56480341	3549709-3549557	MTTLTLVLTAVGSVLLLLFLVMKARMHAFLALMVVSMGAGLFSGMPLDKIA
SF3459_gi|161485823	3550261-3550151	MYCGGTTLSTTNHDHHIYVLMGVSGSGKSAVASEVAH
SF3460_gi|56480343	3551374-3551228	MKKKRPVLQDVADRVGVTKMTVSRFLRNPEQVSVALRGKIAAALDELGY
SF3463_gi|24114706	3553708-3553875	MQKNAFDSHLKVNDVERDIYPKEDKGMSEIVIRHAETRDYEAIRQIHAQPEVYCNT
SF3464_gi|56480345	3556102-3555986	MPLNLWRITMIKPTFLRRVAIAALLSGSCFSAAAAPPAP
SF3472_gi|56480346	3563957-3563856	MRHKMEKVMLSFDKVSAHYGKIQALHEVSLHINQ
SF3476_gi|56480347	3568122-3567979	MLTHKNKATQHHEWGFLTMKRNAKTIIAGMIALAISHTAMADDIKVAV
SF3480_gi|56480348	3572632-3572516	MVTCMEAWAMNKRDAINHIRQFGGRLDRFRKSVGGSGDG
SF3484_gi|56480350	3575378-3575590	MSKAKSKTVCPLFRQTGHYIGKKWRVRWLIGCINTKHKEKVMLINIGRLLMLCVWGFLILNLVHPFPRPLN
SF3490_gi|161485868	3580423-3580566	MIRWMNEPLWPFIERKKSMRNLVKYVGIGLLVMGLAACDDKDTNATAQ
SF3491_gi|161485867	3582297-3582166	MVKMKHCCKNVVILMPEPVAEPALNGLRLNLRIVSIVMFNFASY
SF3501_gi|56480352	3591531-3591358	MATFYPVADSHPAGDGLKHPAAEKTGGMMRHLRNIFNLGIKELRSLLGDKAMLTLIVF
SF3512_gi|161485866	3604781-3604915	MIVLILVFRLVIGEQMIDVLGPEKRRRRTTQEKIAIVQQSFEPGM
SF3520_gi|56480353	3610915-3610718	MKKMMIATLAAASVLLAVANQAHAGATLDAVQKKGFVQCGISDGLPRFSYADADGKFSGIDVDVCR
SF3528_gi|56480354	3618923-3618729	MAVQKSRWICSNASVVVNRSWMRCWSITALRADHSVKICLIDETGAGDGALSVLAARWGLEHDED
SF3529_gi|56480355	3620907-3620779	MSASLTSLTRTALMTNPLLTPFELPPFSKILPEHVVPAVTKAL
SF3530_gi|56480356	3621020-3621160	MCAPNTGQFLLTGTPLPMLSYRHSFHAGNHADVLKHTVQSLIIESLK
SF3532_gi|24114771	3624753-3624556	MSRQCTHYGRWPQHGFTSLKKLRPQSVTSRIQPGSDVIVCAEMDEHWGYVGAKSRQRWLFYAYDRI
SF3535_gi|56480357	3625380-3625490	MFYPGGIMLLAGAIFVLTIVLVIWQPKGLGIGWSATL
SF3538_gi|56480358	3628006-3628101	MFVFLAVELSLLFIVISAGVSLIRQKVPDHKI
SF3540_gi|56480359	3630854-3631075	MDTHTTPQNNGIELNRRDINIRQVYVTIRHITSESDENYKEISIMVLIFVDKDSNMNMTKGALILSLSFLLAAC
SF3546_gi|56480362	3635345-3635512	MNNDSDKDVNNEKDDMFETITAKEQVMIFLMTKDSFLLQGFWQLKDNHEMIKINSL
SF3548_gi|24114785	3637850-3637653	MSRQCTHYGRWPQHGFTSLKKLRPQSVTSRIQPGSDVIVCAEMDEHWGYVGAKSRQRWLFYAYDRI
SF3556_gi|56480363	3648525-3648421	MRKRTMSKAGKITAAISGAFLLLIVVAIILIATFD
SF3557_gi|56480365	3649231-3649449	MIDRLPGVSTLTLQPKTPFLQALDACFRVAYSLDNLPYHQRCPVFKSDAARTRQRLSARKGRTLPPGRGKFPH
SF3558_gi|56480364	3649392-3649258	MSSPGSITFKHRTSLMIRQVIQRISNPEASIESLQERRFWLQCER
SF3561_gi|229088111	3655781-3655659	MRVSRSLTIKQMAMVAAVVLVFVFIFCTVLLFHLVQQNRYN
SF3563_gi|56480367	3661713-3661507	MYRLFRAARSGAKRHNHRIRLWLNNDDNAMKRKLFWICAVAMGMSAFPSFMTQATPATQPLINAEPAVA
SF3566_gi|24114800	3665680-3665483	MSRQCTHYGRWPQHGFTSLKKLRPQSVTSRIQPGSDVIVCAEMDEHWGYVGAKSRQRWLFYAYDRI
SF3574_gi|56480368	3671563-3671715	MRKRNWVYSFLRGRLLSGQDFMQHNTLSKHNQKLPFTRYDFGWVLLCIGMA
SF3580_gi|161485865	3681572-3681450	MLSPVCPGFVCMRYIKSITQQKLSFLLAIYIGLFMNGAVFY
SF3581_gi|56480369	3683116-3682982	MSAEIFPFYYCRNTAMTPSNYQRTRWLTLIGTIITQFALGSVYTR
SF3582_gi|56480371	3683919-3684245	MLRKKALITTLASRLSCQRPPLFFMIINTTPGKSRIRQYYCHCMKDIGHSSPVLNIDFFTDASRKAAEIFTIGYIARESMERCGWVSQGPLYIAYHDNEWGVPETDSKK
SF3583_gi|56480370	3684004-3683909	MLMIIKKSGGRWQLSLLASVVISAFFLNTAYA
SF3585_gi|56480372	3687458-3687315	MANSSSRYSVLTAAHWGPMLVETDGETVFSSRGALATGMENSLQSAVR
SF3587_gi|56480374	3688363-3688464	MERSMKPSVILYKALPDDLLQRLQAHFTVHQVAN
SF3593_gi|56480375	3693863-3694009	MESLPIFWVTITHHREGRIMKMVSRITAIGLAGVAICYLGLSGYVWYHD
SF3594_gi|56480376	3695465-3695617	MLPLRINPTFLLPSNKFKEFEMDQKLLTDFRSELLDSRFGAKAISTIAESK
SF3601_gi|24114834	3703430-3703627	MSCQCTHYGRWPQHGFTSLKKLRPQSVTSRIQPGSDVIVCAEMDEHWGYVGAKSRQRWLFYAYDRI
SF3606_gi|56480377	3709027-3708935	MMDNKISTYSPAFSIVSWIALVGGIVTYLLG
SF3607_gi|56480378	3709453-3709322	MVTRNVSLVDMEIVMKTSKTVAKLLFVVGALVYLVGLWISCPLL
SF3610_gi|24114842	3712716-3712883	MLKIGYVYRGDCYLLKLSSNYRRPYTMKIKNILLTLCTSLLLTNVAAHAKEVKIGM
SF3616_gi|56480379	3721175-3721369	MRDKAPLTLQQTDLHPSKCSVIVTFLATEFDRYPAMTFSLFGDKFTRHSGITLLMEDLNDGLRTP
SF3617_gi|56480380	3723163-3723068	MIMNRFIIADATKCIGCRTCEVACAVSHQENQ
SF3621_gi|24114852	3725714-3725911	MSRQCTHYGRWPQHGFTSLKKLRPQSVTSRIQPGSDVIVCAEMDEHWGYVGAKSRQRWLFYAYDRI
SF3625_gi|24114855	3728071-3728268	MSCQCTHYGRWPQHGFTSLKKLRPQSVTSRIQPGSDVIVCAEMDEHWGYVGAKSRQRWLFYAYDRI
SF3626_gi|56480381	3730946-3730809	MSAAFSTISVILARKFVIAVVKLLPTGEDFASHVYPCYTSHRKETI
SF3634_gi|56480382	3740135-3740407	MHWMMSPSSSVWHTPPAWMKCWNCWQVVSNPILPSPHGEGLGEGKASPQPSRVKTLMKVNTMKALHFGAGNIGRGFIGKLLADAGIQLTFA
SF3637_gi|24114867	3743542-3743345	MSRQCTHYGRWPQHGFTSLKKLRPQSVTSRIQPGSDVIVCAEMDEHWGYVGAKSRQRWLFYAYDRI
SF3641_gi|24114871	3746573-3746746	MATNTTNIANNTSNIATNTTNISNLTETVTNLGEDALKWDKDNGVFTAAHGTETTSKI
SF3642_gi|56480383	3749970-3750086	MCVDSRRPAMNLWQQNYDPAGNIWLSSLIASLPILFFFF
SF3643_gi|56480384	3751637-3751741	MDDSLMIVLPRRLSDEVADRVRALIDEKNLEAGMK
SF3650_gi|56480385	3757623-3757522	MLPPMQEIMQFVGRHPILSIAWIALLVAVLVTTF
SF3651_gi|56480386	3757712-3757945	MRGTTKKKRKSGIGLPRAVVYFDLQRLFYRFSCSKITQILTLEYEVVAMSVSKKPMVLVILDGYGYREEQQDNAIFSA
SF3653_gi|56480388	3760697-3760912	MFPFRRNVLAFAALLALSSPVLAGKLAIVIDDFGYRPHNENQVLAMPSAISVAVLPDSPHAREMATKAHNSG
SF3654_gi|24114884	3762368-3762171	MSRQCTHYGRWPQHGFTSLKKLRPQSVTSRIQPGSDVIVCAEMDEHWGYVGAKSRQRWLFYAYDRI
SF3658_gi|24114888	3766170-3766066	MVLLVMKSSTTIITAYFDIGRGDWTANKGFREKLA
SF3661_gi|56480389	3768451-3768570	MRVLIVKTSSMGDVLHTLPALTDAQQAIPGIKFDWVVEEG
SF3670_gi|24114900	3778486-3778289	MSCQCTHYGRWPQHGFTSLKKLRPQSVTSRIQPGSDVIVCAEMDEHWGYVGAKSRQRWLFYAYDRI
SF3673_gi|24114903	3779971-3780228	MPLRLQKRFPLYSPTPFTVVSMAVMPLKYCIKTRARYSVCFNCWNLTCHRKRIEVVMQKRAIYPGTFDPITNGHIDIVTRATQMFD
SF3674_gi|56480390	3781493-3781377	MHLFIPGDAMPELPEVETSRRGIEPHLVGATILHAVVRN
SF3678_gi|161485864	3782973-3783134	MKARQQKYCDKIANFWCHPTGKIIMSLAGKKIVLGVSGGIAAYKTPELVRRLRD
SF3680_gi|161485863	3784766-3784897	MPPGKCLFSGVFCNMAEKQTAKRNRREEILQSLALMLESSDGSQ
SF3681_gi|56480392	3786097-3785993	MRSEGMKSYQRQFIEFALSKQVLKFGEFTLKSGRK
SF3682_gi|56480393	3786888-3786775	MFQAGDFNMRPAGRSNNQVRPVTLTRNYTKHAEGSVLV
SF3684_gi|24114914	3788063-3788164	MEWAMNEHHQPFEEIKLINANGAEQWSARQLGKL
SF3686_gi|56480394	3791537-3791397	MPSPRCISASLTTAEVKMKVWMAILISILCWQSSVWAVCPAWSPARA
SF3688_gi|56480395	3791687-3791833	MYNKLVCRLYFANHIRKILMAQGTLYIVSAPSGAGKSSLIQALLKTQPL
SF3692_gi|56480396	3795493-3795615	MGYYAGCRVSAMKGRLLDAVPLSSLTGVGAALSNKLAKINL
SF3694_gi|56480397	3799117-3799215	MFSMSVSTLESENAQPVAQTQNSELIYRLEDRP
SF3695_gi|56480398	3800614-3800727	MHFTGWKTMKFIGKLLLYILIALLVVIAGLYFLLQTRW
SF3701_gi|24114930	3811116-3810811	MPLSIRHSLRQSSDTVLPALLTNCRSSILKPLPPACVVRGCGRKPAGSSARSATVHMACPYWRICWSRTSAPVARNQKWAGDITYLRTDEGWLYLAVVIDLW
SF3704_gi|56480399	3811703-3811834	MIIEYYNWNVIFLVMMLFSIIIMLLSPKITHANEKVICQNSASF
SF3709_gi|161485862	3815829-3815695	MIVLILVFRLVIGVQMIDVLGPEKRRRRTTQEKIAIVQQSFEPGM
SF3715_gi|56480400	3820784-3820882	MLIMRIIIDIIVIILLCGSCLTMTLPSEKPATD
SF3719_gi|56480401	3826520-3826693	MAQRQPEKTTAGGCFFNSLYSKYSGITMMRKKYMPRALGPLLLVVLSPAVAQQNDDNE
SF3722_gi|161485861	3831722-3831588	MIVLILVFRLVIGVQMIDVLGPEKRRRRTTQEKIAIVQQSFEPGM
SF3724_gi|24114953	3835006-3834809	MSRQCTHYGRWPQHGFTSLKKLRPQSVTSRIQPGSDVIVCAEMDEHWGYVGAKSRQRWLFYAYDRI
SF3731_gi|56480402	3840292-3840399	MIQECVMDSLNLNKHISGQFNAELESIRTQVMTMGG
SF3732_gi|24114961	3841298-3841411	MFIKKVLAMNMQITKILNNNVVVVIDDQQREKVVMGRG
SF3733_gi|56480403	3842202-3842366	MLDSRQAVFFRFFFGVLPQSGRGQVMTELARKIVAGVGGADNIVSLMHCATRLRF
SF3736_gi|24114964	3845450-3845647	MSRQCTHYGRWPQHGFTSLKKLRPQSVTSRIQPGSDVIVCAEMDEHWGYVGAKSRQRWLFYAYDRI
SF3737_gi|56480404	3846429-3846557	MFRQNLITSAILLMAPLAFSAQSLAESLTVEQRLELLEKALRE
SF3738_gi|56480405	3848039-3848161	MVMELNERNITMNIKIAALTLAIASGISAQWAIAADMPASP
SF3748_gi|56480407	3856847-3856746	MERKMATHFARGILTEGHLISVRLPSQCHQEARN
SF3754_gi|56480408	3863268-3863164	MKDYVMENFKHLPEPFRIRVIEPVKRTTRAYREEA
SF3755_gi|24114981	3863572-3863459	MSFEDKCIMNILHVCVTSKWFNIDNKIVDHRP
SF3757_gi|24114983	3863849-3864046	MSRQCTHYGRWPQHGFTSLKKLRPQSVTSRIQPGSDVIVCAEMDEHWGYVGAKSRQRWLFYAYDRI
SF3762_gi|24114988	3869018-3869188	MESAVSLSLWQQCLARLQDELPATEFSMWIRPLQAELSDNTLALYAPNRFVLDWVRD
SF3765_gi|56480411	3872635-3872727	MMSNSYDSSSIKVLKGLDAVRKRPGMYIGDT
SF3766_gi|56480412	3875283-3875381	MIIMGLFDEVVGAFLKGDAGKYQAILSWVEEQG
SF3768_gi|24114994	3877423-3877229	MTCVGQKSEKGYQALNRRERRVCFQRLSYSFKGLIMKLNFKGFFKAAGLFPLALMLSGCISYALV
SF3773_gi|56480413	3883400-3883290	MMNVSEKMEHFDVAIIGLGPAGSALARKLAGKMQVIA
SF3775_gi|161485826	3885127-3884963	MMMLFSARDRYNSSGQHPRSTDEFIMIRNVLLAFMICSGMTLLGGCSSVMSHTGG
SF3776_gi|56480415	3885351-3885446	MIMRNFDLSPLYRSAIGFDRLFNHLENNQSQS
SF3777_gi|56480416	3885843-3885971	MQVLTRFLEGEMTMRNFDLSPLMRQWIGFDKLANALQNAGESQ
SF3778_gi|56480417	3886482-3886595	MLSQEKWTMSDIALTVSILALVAVVGLFIGNVKFRGIG
SF3780_gi|56480418	3888968-3890395	MFDAVYLCSQMSTFSRKRRSLPPNEKHESDHESHWVVMFCRSHLPILAPGLPHNQSGFLLTELRKEDVEMLSQIQRFGGAMFTPVLLFPFAGIVVGLAILLQNPMFVGESLTDPNSLFAQIVHIIEEGGWTVFRNMPLIFAVGLPIGLAKQAQGRACLAVMVSFLTWNYFINAMGMTWGSYFGVDFTQDAVAGSGLTMMAGIKTLDTSIIGAIIISGIVTALHNRLFDKKLPVFLGIFQGTSYVVIIAFLVMIPCAWLTLLGWPKVQMGIESLQAFLRSAGALGVWVYTFLERILIPTGLHHFIYGPFIFGPAAVEGGIQMYWAQHLQEFSLSAEPLKSLFPEGGFALHGNSKIFGAVGISLAMYFTAAPENRVKVAGLLIPATLTAMLVGITEPLEFT…
SF3782_gi|24115006	3892525-3892406	MSIIRRRDIKMNGKLQSSDVKNETPYNIPLLINENVISSG
SF3790_gi|24115013	3898713-3898826	MEQQGIKIVTGIPGGSILPVYDALSQSTQIRHILARHE
SF3792_gi|56480419	3900641-3900793	MNNIALIVKVSAFFFTRQDKTMITVALIDDHLIVRSGFAQLLGLEPDLQVV
SF3793_gi|56480420	3901291-3901383	MMKTLFSRLITVIACFFIFSAAWFCLWSISL
SF3794_gi|56480421	3902803-3902895	MMLPFLKAPADAPLMTDKHEIDARYRYWRRH
SF3799_gi|161485859	3909526-3909780	MDKTFTPHPVIFALFRFDLNSSSSNTVKVAKTLNSSHISMLKWSAFPLKHATGNTMSEFIAENRGADAITRPNWSAVFSVAFCVA
SF3803_gi|56480422	3913623-3913084	MKETESSYNKKFNSDYKSNNQQTSFDQPDWKTGVFKFDTLHLNNADFSISRNANVEGNISANKSAITIGDKNAYIDNLAGKNITNNGFDFKQTISTNLSIGETKFTGGITAHNSQIAIGDQAVVTLNGATFLNNTPISIDKGAKVIAQNSMFTTKGIDISGELTMMGIPEQNSKTVTPGL
SF3804_gi|24115027	3914748-3914611	MILVVWRFRGPVYSYGMMIYKNDKTFRNLEIFGDSGSGAYLYDNKL
SF3805_gi|161485858	3914757-3914891	MIVLILVFRLVIGEQMIDVLGPEKRRRRTTQEKIAIVQQSFEPGM
SF3811_gi|56480423	3923240-3923145	MAMTYHLDVVSAEQQMFSGLVEKIQVTGSEGE
SF3819_gi|161485857	3929720-3929619	MKNVMSVSLVSRNVARKLLLVQLLVVIASGLLFS
SF3826_gi|229088114	3938385-3938272	MTKGRHFIMAHPHLLAERISRLSSSLEKGLYERSHAIR
SF3829_gi|56480424	3942044-3942145	MEKKMKKGTVLNSDISSVISRLGHTDTLVVCDAG
SF3832_gi|24115054	3943084-3943281	MSCQCTHYGRWPQHGFTSLKKLRPQSVTSRIQPGSDVIVCAEMDEHWGYVGAKSRQRWLFYAYDRI
SF3835_gi|56480425	3946748-3946849	MAHFMDIPNMQNAGSLVVLGSINADHILNLQSFP
SF3836_gi|56480426	3947708-3947806	MATMKDVARLAGVSTSTVSHVINKDRFVSEAIT
SF3837_gi|56480427	3950093-3949980	MSDKKKRSMSGLPWIAAMAFFMQALDATILNTALPAIA
SF3838_gi|56480428	3950808-3950575	MPLSAQQLAAQKNLSYVLAEKLAQRILKGEYEPGTILPGEIELGEQFGVSRTAVREAVKTLTAKGMVLPRPRIGTRVM
SF3844_gi|56480429	3961644-3961736	MMQHQVNVSARFNPETLERVLRVVRHRGFHV
SF3845_gi|24115065	3961861-3962016	MPSARAQPHHNKSAPERKRNIKMTTKKADYIWFNGEMVRWEDAKVHVMSHAL
SF3848_gi|56480431	3967205-3967444	MAQPSMLTLQKLQCDVVNISISAINFLSYSEFNLANANRTIRSTTSRGITMANYFNTLNLRQQLAQLGKCRFMGRDEFAD
SF3849_gi|56480430	3967289-3967116	MTGNLLRKLIYSQRHIAISATSTLRAAPLDLRDLKTFLHLAESRHFGRSARAMHVSPS
SF3851_gi|56480432	3969229-3969333	MSDFPMRLNPGQQQAVEFVTGPCLVLAGAGSGKTR
SF3852_gi|56480433	3972805-3972707	MKSMGSTSSLYAAIDLGSNSFHMLVVREVAGSI
SF3854_gi|56480434	3974221-3974361	MLYESVSGEIKSTFSWLMLHQQRNQHARLIPVELYMSDKIIHLTDDS
SF3856_gi|56480435	3974910-3975071	MDDPAIPFTTLSSRFTPSLRTHTTMNLTELKNTPVSELITLGENMGLENLARMR
SF3859_gi|56480436	3977593-3977685	MMTQPMPGKPAEDAENELDIRGLFRTLWAGK
SF3864_gi|56480437	3983032-3983250	MPVRASIEPLTWENAFFGVNSAIVRITSEAPLLTSDALAPWSRVQAKIAASNTGELDALQQLGFSLVEGEVDL
SF3871_gi|56480438	3991492-3991611	MKDDFRQGATMLQQVPTRAFHVIAKPSGSDCNLNCDYCFY
SF3873_gi|161485856	3994200-3994066	MIVLILVFRLVIGEQMIDVLGPEKRRRRTTQEKIAIVQQSFEPGM
SF3877_gi|56480439	3999154-3999044	MIMTVTSMLDNVLRIATRQSPLALWQAHYVKDKLMAS
SF3882_gi|24115101	4003149-4003346	MSRQRTHYGRWPQHGFTSLKKLRPQSVTSRIQPGSDVIVCAEMDEHWGYVGAKSRQRWLFYAYDRI
SF3885_gi|56480440	4006069-4005836	MINTSRQDGFMHYRNVVCLLSCSLFLSSAWGCRLSAPEHNIYQKQGKGVVYLRPYKETNLSLPDVNYKSLRRLPNLLI
SF3887_gi|161485855	4006465-4006557	MMQFSKMHGLGNDFMVVDAVTQNVFFSPELI
SF3891_gi|56480441	4009500-4009778	MLDQTGKWRSDANLGQPFTATSGNFPVGISDLADIISKSVYIPSFLAEGVALLRPTYFYAAVPMDVSYLLDSLNDKQREAVAAPRSNLLVLAG
SF3894_gi|56480442	4014555-4014659	MGVPVMLSAFQLENNRLTRLEVEESQPLVNAVWID
SF3895_gi|56480443	4015983-4015852	MHLLIHQNNSYGVFMSKEYMNDDSLSEKWKYRFNFYDQHGFPGF
SF3896_gi|56480444	4016395-4016282	MYESGHIAMLTGDSHKDVKFMLRMFIPTSNGKISRHRY
SF3898_gi|161485854	4017857-4017750	MKCKDDMSAVLTAEQALKLVGEMFVYHMPFNRALGM
SF3901_gi|56480446	4020899-4021240	MLMLFLTVAMVHIVALMSPGPDFFFVSQTAVSRSRKEAMMGVLGITCGVMVWAGIALLGLHLIIEKMAWLHTLIMVGGGLYLCWMGYQMLRGALKKEAVSAPAPQVELAKSGRS
SF3902_gi|56480447	4022201-4021908	MTLEWWFAYLLTSIILSLSPGSGAINTMTTSLNHGYRGAVASIAGLQTGLAIHIVLVGVGLGTLFSRSVIAFEVLKWAGAAYLIWLGIQQWRAAGAID
SF3904_gi|56480448	4023216-4023431	MLTMRSFLKRTQCAQSRSTPSLIFSTGITHPAETALQRFKFLMYQVVASDLDGTLLSPDHTLSPYAKETLKL
SF3909_gi|56480449	4029565-4029660	MYMSKSDVFHLGLTKNDLQGATLAIVPGDPDR
SF3910_gi|56480450	4030473-4030577	MDFSIMVYAVIALVGVAIGWLFASYQHAQQKAEQL
SF3912_gi|56480451	4032719-4032853	MWRCIVVISSDRRPEMPFKPLVTAGIESLLNTFLYRSPALKTARS
SF3917_gi|56480452	4036682-4036783	MEYRMFDIGVNLTSSQFAKDRDDVVARAFDAGVN
SF3920_gi|56480453	4039634-4039756	MPYLSIRQRKRMTTLSCKVTSVAAITDTVYRVRIVPDAAFS
SF3922_gi|56480454	4044048-4043833	MISAERDQIGISLIFYLHIFNTKHTLRCIWYDQITLRIQETDMLYKGDTLYLDWLEDGIAELVFDAPGSVNK
SF3924_gi|56480455	4045440-4045532	MMESWLIPAAPVTVVEEIKKSRFITMLAHTD
SF3929_gi|56480456	4054727-4054846	MSVSRVRSITMKCKRLNEVIELLQPAWQKEPDFNLLQFLQ
SF3933_gi|56480458	4059314-4059201	MRFFSALSMANLLNKFIMTRILAAITLLLSIVLTILVT
SF3936_gi|24115154	4063973-4064125	MLSVRFRRKSILNKTAKRRTIMKPSSSNSRSKGHAKARRKTREELDQEARD
SF3937_gi|56480460	4064728-4064823	MSMSVQQIDWDLALIQKYNYSGPRYTSYPTAL
SF3938_gi|56480461	4068027-4067878	MARSYRVLGLPAYQEIKVTFMQRGIVWVVDDDSSIRWVLERALAGAGLTC
SF3946_gi|24115164	4076104-4076301	MSRQCTHYGRWPQHGFTSLKKLRPQSVTSRIQPGSDVIVCAEMDEHWGYVGAKSRQRWLFYAYDRI
SF3948_gi|56480463	4078428-4078333	MIMSDHNPLTLKLNLREKIAYGMGDVGSNLML
SF3951_gi|56480464	4083046-4082933	MSLIKVPCMQITNMHCSGQTVSLAAGDYHATIVTVGAG
SF3952_gi|56480465	4084416-4084312	MRIKGMKWFNTLSHNRWLEQETDRIFDFGKNSVVP
SF3955_gi|56480466	4086378-4086473	MTMIRVACVGITVMDRIYYVEGLPTESGKYVA
SF3956_gi|56480467	4087290-4087403	MMVFRGIFMSLTELTGNPRHDQLLMLIAERGYMNIDEL
SF3957_gi|56480468	4088177-4088287	MARKEAKMLYIFDLGNVIVDIDFNRVLGAWSDLTRIP
SF3961_gi|24115179	4092128-4091931	MSRQCTHYGRWPQHGFTSLKKLRPQSVTSRIQPGSDVIVCAEMDEHWGYVGAKSRQRWLFYAYDRI
SF3963_gi|56480469	4092688-4092966	MTLFVNASSINQTYLHDKNPGDVISLYGTLDNIPLVVKECTGKNHQINVKAKLPQERSEKVEDMCERMKGGISMFNHTTKTADNIEHNLQLSF
SF3965_gi|56480470	4094557-4094763	MKQLQRSYYFWKTPRKNKMTCKNPHFFKCFSGVIFAHTLMSNICKVVVMAMNTVFLHLSEEAIKRLNKL
SF3972_gi|24115190	4102834-4102637	MSRQCTHYGRWPQHGFTSLKKLRPQSVTSHIQPGSDVIVCAEMDEHWGYVGAKSRQRWLFYAYDRI
SF3975_gi|56480472	4104788-4104693	MSMNIELLQQLCEASAVSGDEQEVRDILINTL
SF3976_gi|56480473	4106229-4106134	MAMESSLRIVAITNCPAGIAHTYMVAEALEQK
SF3980_gi|56480474	4109636-4109541	MRMTTQLEQAWELAKQRFAAVGIDVEEALRQL
SF3983_gi|56480475	4112120-4112293	MDSATVTTFRRFFAESLTGHRVIFARDGMAFCNNANLLNVFVRHIANNQLRSLAEVAT
SF3985_gi|56480476	4114452-4114547	MNMSYTLPSLPYAYDALEPHFDKQTMEIHHTK
SF3986_gi|56480477	4115329-4115427	MMEMQIKRSIEKIPGGMMLVPLFLGALCHTFSP
SF3988_gi|161485853	4117624-4117490	MIVLILVFRLVIGVQMIDVLGPEKRRRRTTQEKIAIVQQSFEPGM
SF3989_gi|56480478	4117776-4117895	MGKFLVEREQMRYPVDVYTGKIQAYPEGKPSAIAKIQVDG
SF3992_gi|161485828	4120801-4120893	MMRIVTAAVMASTLAVSSLSHAAEVGSGDNW
SF3993_gi|56480480	4121434-4121541	MIAGVFMNQSYGRLVSRAAIAATAMASLLLLIKIFA
SF3994_gi|56480481	4122439-4122642	MLYYLHIRWITSMCKKTSGNRFHFAFQSSEVVMIKKIGVLTSGGDAPGMNAAIRGVVRSALTEGLEVM
SF3996_gi|56480482	4124721-4125002	MMKSSAAGRKRKKSILLTAVRSIRSANADFPRIIIKPGGFSRPGFLFVTILRYPCISLRYREKKMKKAGLLFLVMIVIAVVAAGIGYWKLTGEE
SF4004_gi|24115220	4132237-4132061	MDHDANIISVSQREFEQIYPKPGWVEHDPMEIWATQSSTLVEVLAKADISSDQIAAIGI
SF4006_gi|56480483	4133575-4133682	MQFRRGMTMSLEVFEKLEAKVQQAIDTITLLQMEIE
SF4008_gi|56480484	4135439-4135338	MARIMTEQQISRTQAWLESLRPKTLPLAFAAIIV
SF4012_gi|56480485	4139540-4139445	MSVKAKKQETAATMKDVALKAKVSTATVSRAL
SF4013_gi|56480486	4141960-4141799	MQTDPHSSTAMCILTHRISSQDDAMPVAHVALPVPLPRTFDYLLPEGMTVKAGC
SF4016_gi|56480487	4143518-4143384	MGSGLNLLTKRIKYLMAEWSGEYISPYAEHGKKSEQVKKITVSIP
SF4017_gi|56480488	4143573-4143839	MTSCNAPVGVIMHIILTAIWDLLNLYAKKFRCPDVLTSINTMFTLVPDISPTKPRKLHHMTRKQATIAVRSGLNDDEQYGCVVPPIHLS
SF4020_gi|56480489	4148874-4149002	MYRNGNTVEGSTLMSTSDDIHNTTATGKCPFHQGGHDQSAGAG
SF4026_gi|56480490	4157576-4157686	MQAREQLMNELVQILKNTRQHLMTGVSHMIPFVVSGG
SF4029_gi|56480491	4161256-4161414	MPGWWCALPDTAPSLSNCRRRSRMTSSAGQRISCNVVETRRDDVARIFNIQRY
SF4032_gi|56480492	4165311-4165177	MSLYSAIFFSRQVLTMHSTEVQAKPLSSWKALGWALLYFWFFSTL
SF4034_gi|56480493	4169642-4169514	MNIDTIMTRGVSTMKNKLPPFIEIYRALIATPSISATEEALDQ
SF4036_gi|56480494	4170736-4170861	MRKRSLLFKGAMMNPLIIKLGGVLLDSEEALERLFSALVNYR
SF4039_gi|24115252	4174857-4175006	MVVGVKLGLKRLFTTQEIAIMKIIAADVFVTCPGRNFVTLKITTESGLCG
SF4042_gi|24115254	4176813-4177010	MSRQCTHYGRWPQHGFTSLKKLRPQSVTSRIQPGSDVIVCAEMDEHWGYVGAKSRQRWLFYAYDRI
SF4043_gi|24115255	4178482-4178601	MNYRGDGGWIMNIRDLEYLVALAEHRHFRRAADSCHVSQP
SF4045_gi|56480496	4180920-4181168	MLCLFLTFALTFYWIFIDDTLRLSGRFPLYVKEPASKYVLLRYRSFTILEQSSMFILWYSASSTFGKDSDIVMGVRAQQKEKT
SF4048_gi|56480497	4183606-4183740	MMKPAASFFYCGCFTMIKKASLLTACSVTAFSAWAQDTSPDTLVV
SF4049_gi|161485830	4185428-4185529	MRQSMATKLQDGNTPCLAATPSEPRPTVLVFDSG
SF4052_gi|56480499	4194935-4194666	MLFNDSFLAEIFSYYSSPSGVTLLPINPFNRTVTRHGKYRFADRAMTARNMLMSIKEQTLMTPYLQFDRNQWAALRDSVPMTLSEDEIAR
SF4060_gi|56480500	4200966-4201088	MGRLVSELRNPMVYSYTEKKRIRKDFGKRPQVLDVPYLLSI
SF4063_gi|161485831	4211727-4211380	MAQPGVAPRQWLPGMRRKQCRSCLTINRCSAPPGKLFTNYWSNSTNDKRARLWRLISKSSRVSSGRNISCRMATRSCFFRLLQGVEMLRIADKTFDSHLFTGTGKFASSQLMVEAI
SF4064_gi|56480502	4212503-4212321	MSAVSPSSAPLLKPQTGVWQRHSCWKLQELAMNDRDFMRYSRQILLDDIALDGQQKLLDSQ
SF4065_gi|56480503	4213041-4212949	MMYQPDFPPVPFRLGLYPVVDSVQWIERLLD
SF4073_gi|56480504	4219542-4219637	MAVNSFNEGVVSPLLSFWRRSLMLAGALFLTA
SF4074_gi|161485852	4220811-4220581	MSKNDSLPAAGESFLLVYHARLPVISAFHRWHGRCNTRSKTTTGGLTMKRNTKIALVMMALSAMAMGSTSAFAHGGH
SF4081_gi|24115291	4234648-4234752	MEHLHMKTRTQQIEELQKEWTQPRWEGITRPYSAE
SF4084_gi|161485832	4241221-4241093	MKIISTIQKKEAVMVAPIPAKRGRKPAVATAPATGQVQSLTRG
SF4085_gi|56480506	4241367-4241471	MSGASVSSKVEQLRAQLNERILVLDGGMGTMIQSY
SF4088_gi|24115296	4249319-4249218	MRWFMKTTALRLYGKRDLRLETFDLPEMQEDEIL
SF4089_gi|24115297	4250177-4250058	MTNLTINGAIMEQRKITRSDLVSMFLRSNLQQASFNFERI
SF4090_gi|56480507	4250955-4250809	MEISTLQIIAIFLFSCIAGMGSVLDEFQTHRPLIACTVIGLILGDLKTG
SF4094_gi|56480508	4253839-4253666	MKGPHDGVISDQAVRKRICTNVQNQEAAMENSDDIRLIVKIAQLYYEQDMTQAQIARE
SF4097_gi|161485851	4256524-4256390	MIVLILVFRLVIGVQMIDVLGPEKRRRRTTQEKIAIVQQSFEPGM
SF4103_gi|56480510	4265212-4265087	MVTATRYPMSISMTTKLSYGFGAFGKDFAIGIVYMYLMYYYT
SF4106_gi|56480511	4268033-4268125	MMKVLIVESEFLHQDTWVGNAVERLADALSQ
SF4109_gi|56480512	4272922-4273026	MLCEHMRTLFDGNTVMLKRLLKRPSLNLLAWLLLA
SF4112_gi|56480513	4278088-4277966	MRKWANSARKAMLKRKKVKPITLRDVTIIDDGKLRKAITAA
SF4113_gi|56480514	4279197-4279075	MTKTLLDGPGRVLESVHPRFLVDLAQGDDARHPQAHQQQFR
SF4115_gi|24115323	4281678-4281914	MRFLSNENDRRLKSAVPPTNSGILCIIAAFFGNLPFFGAFALLTFEEIHMSLPHCPKCNSEYTYEDNGMYICPECAYEW
SF4119_gi|24115327	4285499-4285302	MSRQRTHYGRWPQHGFTSLKKLRPQSVTSRIQPGSDVIVCAEMDEHWGYVGAKSRQRWLFYAYDRI
SF4128_gi|56480516	4295806-4295714	MMNGTIYQRIEDNAHFRELVEKRQRFATILS
SF4130_gi|56480517	4298321-4298443	MQQWRNSDEAPMTRIKINARRIFSLLIPFFFFTSVHAEQTA
SF4131_gi|56480518	4299829-4299924	MNMSVLRSLLTAGVLASGLLWSLNGITATPAV
SF4134_gi|56480519	4302078-4302191	MLLSLGVNVLTPLTAFAGVRLRWPAMMRLTCIGILAQF
SF4138_gi|56480520	4307151-4307041	MKKIIALMLFLTFFAHANDSEPGSQYLKAAEAGDRRA
SF4145_gi|56480523	4315718-4315566	MVMVQSRVYTYSERFFSGDTNMASRGVNKVILVGNLGQDPEVRYMPNGGAV
SF4149_gi|56480524	4320606-4320277	MPRIHHNKRKINVSLHRVINIFYTKKDRNVFTGLNIIILLFITKTADNPSFPRQLALWSDGFCNKSHNKKFQHTDYLGKNMRKITQAISAVCLLFALNSSAVALASSPSP
SF4151_gi|56480525	4322710-4322579	MCFNHLPVNLENHRVFQKVDAYAGDPILTLMERFKEDPRSDKVN
SF4153_gi|56480526	4325443-4325640	MLKGLFPAIVNGVTEIKNGSKLYHMKQTLTIRSGGHMATRIEFHKHGGPEVLQAVEFTPADPAENE
SF4155_gi|161485850	4327152-4326853	MKMPIKRVLTLTCWNTRSNWWRISVNFSPKSSQIHHALRTVAGRFAVKSIDYFWHDSCNASKRFHIWESIMLELLFVIGFFVMLMVTGVSLLGIIAALVV
SF4156_gi|56480527	4328119-4328006	MKMHGNSEMQKINQTSAMPEKTDVHWSGRFSVAPMLDW
SF4157_gi|24115362	4329216-4329094	MFLIEHINDLKMWVNKYTDDCTDEDLNDRDFIASVVDRAIF
SF4159_gi|161485849	4329719-4329868	MFFLEHGKVRTFLTPTLRCPMEKTTTQELLAQAEKICAQRNVRLTPQRLE
SF4160_gi|56480528	4330551-4330456	MIMNKDEAGGNWKQFKGKVKEQWGKLTDDDMT
SF4161_gi|161485848	4332040-4331897	MPLGVAVCFSSLFIRLVCMAFLTSSDKALWHLALPMIFSNITVPLLGL
SF4164_gi|161485834	4333256-4333405	MTFCYPCRAFALLTRGFTSFMSGWPRIYYKLLNLPLSILVKSKSIPADPA
SF4166_gi|56480530	4337387-4337187	MRLLRFCCALDHLICFTSPVNTFLRYNAFTLCNGEFGMSHPALTQLRALRYFKEIPALDPQLLDWLL
SF4168_gi|56480531	4340237-4340139	MKTMKMNKSLIALCLSAGLLASAPGISLADVNY
SF4169_gi|56480532	4341720-4341628	MMITLRKLPLAVAVAAGVMSAQAMAVDFHGY
SF4170_gi|56480533	4342997-4342818	MEDLSHLLMTHSQPIMNVAVDDRLLQREKGMASVQLQNVTKAWGEVVVSKDINLDIHEGE
SF4172_gi|56480534	4344601-4344705	MRKNPMDVIKKKHWWQSDALKWSVLGLLGLLVGYL
SF4180_gi|56480535	4355902-4355807	MLMKNINPTQTAAWQALQKHFDEMKDVTIADL
SF4185_gi|161485847	4360671-4360805	MIVLILVFRLVIGEQMIDVLGPEKRRRRTTQEKIAIVQQSFEPGM
SF4187_gi|161485835	4362830-4362639	MWKRFCAGLSCRKFINPVTMTLVNKNRKSRDENAMAKYNEKELADTSKFLSFVLRHKPEAIGIV
SF4193_gi|24115397	4367454-4367257	MSRQRTHYGRWPQHGFTSLKKLRPQSVTSRIQPGSDVIVCAEMDEHWGYVGAKSRQRWLFYAYDRI
SF4198_gi|56480539	4372835-4372710	MLWNPLCERGKIMEQTWRWYGPNDPVSLADVRQAGATGVVTA
SF4201_gi|56480540	4376164-4376069	MLMKWCKRGYVLAAMLALASATIQAADVTITV
SF4202_gi|56480541	4376704-4376612	MMRNKPFYLLCAFLWLAVSRVLAADSTITIR
SF4203_gi|24115407	4379278-4379081	MSRQCTHYGRWPQHGFTSLKKLRPQSVTSRIQPGSDVIVCAEMDEHWGYVGAKSRQRWLFYAYDRI
SF4207_gi|56480543	4381623-4381501	MQSARQPRVQLMRMQPSRFSINNLPRFKDVITGRDAHPCAI
SF4208_gi|24115411	4382161-4382015	MYRTTAHVDLEIVFLKESSMKIKTLAIVVLSALSLSSAAALADTTTVNG
SF4211_gi|56480544	4385706-4385972	MKFMKKAKILSGVLLLCFSSPLISQAATLDVRGGYRSGSHAYETRLKVSEGWQNGWWASMESNTWNTIHDNKKENAALNDVQVEVNYAI
SF4213_gi|56480546	4387595-4387933	MSFVLRENYMNAIISPDYYYVLTVAGQSNAMAYGEGLPLPDREDAPHSRIKQLARFAHTHPGGPPCHFNDIIPLTHCPHDVQDMQGYHHPLATNHQTQYGTVGQALHIARKLL
SF4214_gi|24115417	4389574-4389377	MSRQCTHYGRWPQHGFTSLKKLRPQSVTSRIQPGSDVIVCAEMDEHWGYVGAKSRQRWLFYAYDRI
SF4216_gi|56480547	4389845-4389952	MKDAARMLEVSVMTIRRDLHQEDEPLPLTLLGGYIV
SF4224_gi|56480548	4395985-4395860	MYPHRTLERILIMALSDVKVRSAKPEAKAYKLTDGEGMVLLV
SF4227_gi|56480550	4400282-4400190	MMQPFGVLDRYIGKTIFTTIMMTLFMLVSLS
SF4230_gi|56480552	4403252-4403380	MQQYLNPPQEAPYMKNATFYLLDNDTTVDGLSAVEQLVCEIAA
SF4232_gi|56480553	4407866-4407750	MDFLIQGIFMAQVINEMDVPSHSFVFHGTGERYFLICVV
SF4237_gi|24115439	4410438-4410635	MSRQCTHYGRWPQHGFTSLKKLRPQSVTSRIQPGSDVIVCAEMDEHWGYVGAKSRQRWLFYAYDRI
SF4239_gi|56480554	4412264-4412166	MEKMIIGNIHNLQPWLPQELRQAIEHIKAHVTA
SF4240_gi|56480555	4412993-4412565	MVTKKQSRVPGRPRRFAPEQAVSAAKVLFHQKGFDAVSVSEVTDYLGINPPSLYAAFGSKAGLFSRVLNEYVGTEAIPLADILRDDRPVGECLVEVLKEAARRYSQNGGCAGCMVLEGIHSHDPQARDIAIQYYHAAETTIYD
SF4241_gi|24115442	4412986-4413153	MTITKPVDRKLKQFCNACYIINQGVLMGAFTGKTVLILGGSRGIGAAIVRRFVTDG
SF4242_gi|56480556	4413825-4413998	MFTNVVPLKAAPDKYKSSVHVVNLEDNQMVERTAVFPAGRHSLYAEHRYSAAIRSGDL
SF4243_gi|24115445	4414519-4414674	MHQMLAPLLAMSIMPDNLPGGCMVQCVRHFVLPRLKKDAGLPFFFPLITHSQ
SF4247_gi|56480558	4416133-4416255	MRLVIKVWLPIMSQTFYRCNKGEIMSKTIATENAPAAIGPY
SF4250_gi|56480560	4420938-4421030	MMSKINQTDIDRLIELVGGRGNIATVSHCIT
SF4251_gi|56480561	4422262-4422498	MRWQWLSPSSSRLYSPRLSISGNTAWARWTLFNFLRGAIAPPRICRNNVMTNLPHWWQNGVIYQIYPKSFQDTTGSGTG
SF4258_gi|56480562	4431274-4431546	MRIRHYPFLICRSFYAYVGQVRNAFQDNPQFAGAIHLSATLRLFVKIVAVALLHKHCRESFMKTLGEFIVEKQHEFSHATGELTALLSAIK
SF4261_gi|56480563	4435955-4435845	MRRKENSVMPQSLPDTTPPKRRFHWPTGMPQLAALLL
SF4264_gi|56480564	4438814-4438942	MALVCHIFLKETDMSLLNVPAGKDLPEDIYVVIEIPANADPIK
SF4268_gi|56480565	4445756-4445911	MCANTPLVTTLTPMTDFRESDTMSLFDKKHLVSPADALPGRNTPMPVATLHA
SF4273_gi|56480566	4451407-4451505	MSLMIKFSATLLATLIAASVNAATVDLRIMETT
SF4275_gi|56480567	4453976-4453866	MAPVIAIMGSLHRFVLCLNTLTPKLTFSKYVQKGKYE
SF4276_gi|56480568	4454914-4455012	MPVMISGVLYALLAGLMWGLIFVGPLIVPEYPA
SF4279_gi|161485846	4459094-4458954	MWLICCPLLLYPKKGNTMTTPTFDTIEAQASYGIGLQVGQQLSESGL
SF4281_gi|56480569	4460510-4460028	MPFFLKLKSNQVMIVTTKRSWGSVMYIDTSNVQSLKEKLLLCAVNEFAEYGYEGARVDNIVKAAGCSKQTVYHHFGNKENLFIEVLEYTWNDIRQKEKALDFSDLPPQKAIEKIIDFTWDYYIANPWFLKIVHSENQSKGVHYAKSQRLLEINHAHLQLME
SF4282_gi|56480570	4460515-4460739	MYFHQVIKCPVIAIAYQPTRWFIFLSSSRKLIITKETKFKKESYCMKSTRPVAVITGATRGIGKGCAQELARGGF
SF4288_gi|24115489	4465305-4465502	MSRQCTHYGRWPQHGFTSLKKLRPQSVTSRIQPGSDVIVCAEMDEHWGYVGAKSRQRWLFYAYDRI
SF4289_gi|24115490	4466952-4466839	MGKTEENSVQREDVLGEALKLLELQGIANTTLEMVAER
SF4290_gi|24115491	4468743-4468573	MPEVSSSISNPGTSGFTCYTRRHRLPLMAQRIFTLILLLCSTSVFAGLFDAPGRSQF
SF4291_gi|56480571	4468982-4468887	MFMLDEKSSNTTSVVVLCTAPDEATAQDLAAK
SF4295_gi|56480574	4474092-4473943	MLPSKIYAVAQNLGAIGYQPMSGLKQELGLAQGIGLLSTSLLGTGVFAVP
SF4298_gi|56480575	4476387-4476485	MTRVASSSLIMGNNMHVKYLAGIVGAALLMAGC
SF4301_gi|24115502	4478234-4478431	MSRQCTHYGRWPQHGFTSLKKLRPQSVTSRIQPGSDVIVCAEMDEHWGYVGAKSRQRWLFYAYDRI
SF4308_gi|56480578	4483526-4483242	MVWFTPYAPRDARSENPRACGQMGFLRSGCYPDSCHADWCRYNLTHRQCKSGPPMAGRFVWKPDLMFKTTLCALLITASYSTFAAPQQINDIVHR
SF4309_gi|56480579	4483783-4483664	MLPCTGKEPEMINPNPKRSDEPVFWGLFGAGGMWSAIIAP
SF4311_gi|56480580	4484961-4484815	MAKRMQPIRRKQPIIRRRRMAEMKNLKIEVVRYNPEVDTAPHSAFYEVP
SF4313_gi|24115514	4486985-4487119	MRVDFVPLSKTGDLTMSETASWQPSASIPNLLKRAAIMAEIRRFF
SF4315_gi|24115515	4488911-4488714	MSRQCTHYGRWPQHGFTSLKKLRPQSVTSRIQPGSDVIVCAEMDEHWGYVGAKSRQRWLFYAYDRI
SF4319_gi|161485837	4496047-4496280	MAFTRRCWPLESLFLLNRTDSWSPLMGKTSMIHAIVDQYSHCEWVENSMSANENNLIWIDLEMTGLDPERDRIIEIAT
SF4320_gi|161485845	4496129-4496007	MPIRGDQESVRLSKNKLSKGQQRRVNANHQRRLKTSKEKPD
SF4321_gi|56480583	4498864-4498974	MRSRGSDMTDHTMKKNPVSIPHTVWYADDIRRGEREA
SF4322_gi|56480582	4498994-4498797	MSPSTSAASRSPRRISSAYQTVCGILTGFFFIVWSVMSEPLDLNQLAQKIKQWGLELGFQQVGITD
SF4324_gi|56480584	4500869-4500973	MKGGGMMYRIRNWLVATLLLLCTPVGAATLSDIQV
SF4325_gi|56480585	4502228-4502320	MMPIQVLPPQLANQIAAGEVVERPASVVKEL
SF4334_gi|161485844	4511431-4511562	MTKIFIRDDNGGTEMSQDPFQEREAEKYANPIPSREFILEHLTK
SF4337_gi|24115537	4515120-4515317	MSRQCTHYGRWPQHGFTSLKKLRPQSVTSRIQPGSDVIVCAEMDEHWGYVGAKSRQRWLFYAYDRI
SF4339_gi|56480586	4516515-4516619	MGRLIMLRHNVPVRRDLDQIAANNGFDFHIIDNEI
SF4341_gi|24115541	4519579-4519382	MSRQCTHYGRWPQHGFTSLKKLRPQSVTSRIQPGSDVIVCAEMDEHWGYVGAKSRQRWLFYAYDRI
SF4344_gi|161485843	4521148-4520960	MWVTLSSRFHSKIAYQVTIREHSPKVKLIRHYTMVSRKRNSVIYRFASLLLVLMLSACSALQG
SF4348_gi|161485842	4524202-4524348	MHNIPGVRNTRLPLLQEIVMEILYNIFTVFFNQVMTNAPLLLGIVTCLG
SF4349_gi|56480589	4525666-4525761	MIMTVRILAVCGNGQGSSMIMKMKVDQFLTQS
SF4351_gi|56480590	4526312-4526554	MPTRTRKWASCRSSTCLKMKKISTVYVPAVPSRKYWISLTAPTRQLKKELKMSLPMLQVALDNQTMDSAYETTRLIAEEVD
SF4353_gi|56480591	4527931-4528068	MGESAHGQSRHGGGGIMQKLKQQVFEANMDLPRYGLVTFTWGNVSA
SF4358_gi|56480592	4531527-4531622	MPMSGKRYPEEFKTEAVKQVVDRGYSVASVAT
SF4368_gi|24115567	4540760-4540957	MSRQCTHYGRWPQHGFTSLKKLRPQSVTSRIQPGSDVIVCAEMDEHWGYVGAKSRQRWLFYAYDRI
SF4370_gi|56480593	4543149-4542874	MKNSSANARTRATAAMVKAVCAVVNGESMNPIAVTLLTGFLGAGKTTLLRHILNEQHGYKIAVIENEFGEVSVDDQLIGDRATQIKTLTNGC
SF4374_gi|24115573	4547469-4547365	MPTDKVKDVYIKLEKETDAGIIVSGAKVVATNSAL
SF4376_gi|56480594	4549043-4548891	MKIVLLGTKGGPSLLKADRLPMATALIIGNKTWLIDAGYGASLQLVKNNIP
SF4377_gi|56480595	4550044-4549952	MMSSEAIFEHGYENIDLVREYDARYAGEDVH
SF4378_gi|56480596	4551418-4551317	MERIMTTSTLQYKDNKTVEIEHRVINKLFRRLII
SF4379_gi|24115578	4552372-4552142	MTYNWKPGKSFSVVRSPSRFRRVRATPSTSITATWAPLAAALFKERTMENSFKAALKAGRPQIGLWLGLSSSYSAEL
SF4380_gi|56480597	4553063-4552956	MPQDIAMFDKHTHTLIAQRLDQAEKQREQIRAISLD
SF4384_gi|56480598	4557114-4557019	MVMKGTIFAVALNHRSQLDAWQEAFQQSPYKA
SF4385_gi|24115584	4557299-4557469	MRGQLSPGNVMINCFYINDFEFFRGKIMHDSLTIALLQAREAAMSYFRPIVKRHNLT
SF4388_gi|56480599	4562148-4561951	MSRSQNLRHNVINQVIDDMARGHIPSPLPSQSALAEMYNISRTTVRHILSQLRECGVLTQVGNDYV
SF4393_gi|56480601	4567826-4567725	MRNSMSSRVLTPDVVGIDALVHDHQTVLAKAEGG
SF4394_gi|229088113	4568409-4568305	MGATRMGVIEFLLALAQDMILAAIPAVGFAMVFNV
SF4397_gi|24115595	4569973-4570170	MSRQCTHYGRWPQHGFTSLKKLRPQSVTSRIQPGSDVIVCAEMDEHWGYVGAKSRQRWLFYAYDRI
SF4399_gi|161485839	4571020-4571163	MEHSRIKKRNVALIEKCVMSSIGIESLFRKFAGNPYKLHTYTSQESFQ
SF4406_gi|56480605	4576259-4576375	MPLTQEERIMTLSPYLKEVAKRRTFAIISHPDAGKTTIT
SF4407_gi|56480606	4578190-4578357	MKSLPIQQCNLVLLGSNYEQTYRNKSMTMTRLKISKTLLAVMLTSAVATGSAYAEN
SF4409_gi|56480607	4579237-4579362	MSFFHNKNRKAEVGQRIPVTLGNIAPLSLRPFQPGRIALVCE
SF4410_gi|56480608	4580343-4580576	MICRFIDTHCHFDFPPFIGDEEASLQRAAQAGVGKIIVPATEAENFARVQALAENYQPLYAVLGLHPGMLEKHSDVSL
SF4413_gi|56480609	4583949-4584062	MATSQENEMTDLKASSLRALKLMDLTTLNDDDTDEKVI
SF4416_gi|56480611	4587476-4587622	MDLGGALTPPLLCHKKDKTMATPHINAEMGDFADVVLMPGDPLRAKYIA
SF4420_gi|24115617	4590414-4590590	MRLNVARSNGYKVASCVIFPASNDFTGALMPNITWCDLPEDVSLWPGLPLSLSGDEVMP
SF4421_gi|56480612	4591470-4591607	MPARHPAGGTALTRYTVAKAPKRAFVCNECGADYPRWQGQCSACHA
SF4422_gi|161485841	4592900-4593010	MRDTEGDMSSFDYLKTAIKQQGCTLQQVADASGMTKG
SF4424_gi|161485840	4596309-4596428	MMYLHLEDALVEKAKQVTWRLLAAGVCLLTVSSVARADSL
SF4434_gi|56480615	4606472-4606582	MVKKSGNMRITIILVAPARAENIGAAARAMKTMGFSE
CP0006_gi|56403996	5815-5576	MSRPSEINRLKALVAKLQRMQFGKSSEKLRAKTERWIQEAQERISALQEEMAETLGEQYDPVLPSSLRQSSARKPLPASL
CP0009_gi|56403997	9153-9055	MSSMPLNKTFSSSIFSTKNSLSTDMSVNRDNRT
CP0015_gi|31983614	13272-13138	MRYGSLAGWRYSAFLMLPRFADIFQQGNRWLNWLEKQPVQMSRLE
CP0024_gi|56404000	20674-20772	MIIMLGTSFNNFGISLSHKRYFSGKVDEIIRCT
CP0033_gi|56404004	29390-29605	MSEQKITGIDLAKTNFYLFSINAHGKPAGKTKLSRNQLLNWLVQQPKMTVAMEAGGASHYWAREIRKLDHDV
CP0034_gi|56404003	29737-29432	MLQSFYWYGSYSSMLAGLSYCLCVVIIIFLAPLISFNMLCRKQYYIMVEFPDFPGPVMRCPASLHRNSHFRLLHQPVKQLIARKFGLSCGFAMSIDTEKIKV
CP0046_gi|56404005	37258-37148	MVYSVEFMMDMGHKNKIDIKVRLHNYIILYAKRCSMT
CP0049_gi|56404007	38705-38842	MASISIRCPSCSATEGVVRNGKSTAGHQRNLCSHCRKTWQLQFTYT
CP0051_gi|31983640	38899-39096	MSRQCTHYGHWPQHGFTSLKKLRPQSVTSRIQPGSDVIVCAEMDEHWGYVGAKSRQRWLFYAYDRI
CP0060_gi|56404008	45579-45469	MHSKLLPMEVFMSTAASVRKTPREHQINIRATDEERA
CP0074_gi|31983678	59144-59359	MCRRCSKKHPDIDGDNGPGRSRGGFGTKIHLATDGSGLPLNIVLSPGQAHESQFAQRLLDGIGVQRQNGSMK
CP0098_gi|31983679	83206-82991	MCRRCSKKHPDIDGDNGPGRSRGGFGTKIHLATDGSGLPLNIVLSPGQAHESQFAQRLLDGIGVQRQNGSMK
CP0110_gi|56404012	90838-90698	MCISFAIYCQYAIVVKQMIYGGFMKSGVQLNLRARESQRILIDAAAE
CP0119_gi|56404013	99116-99544	MADVADRRELRQFRQTPEQRFTQEQEHLQPLLGTDFDIRHVSWDGYIEVGGNRYSVPESLCGQLVSIRISLDDELRIYSNEQQVASHRLCSAAYGWQTVPEHHAPLWQQASERMAEWLGEIQKRVITVCDREADIWHYLYYKV
CP0122_gi|56404014	104030-104155	MLDAILCCNYSSMSEQRKPCKRGCIHTGVMLYGVLLQGAIPR
CP0127_gi|56404015	111285-111139	MLQKQFCNKLLLDTNKENVMEIQNTKPTQILYTDISTKQTQSSSETQKS
CP0140_gi|31983563	121186-121314	MGIQNRVVQEKQNMIRMDGIYKKYLSIIFDPAFYINRNRLNLP
CP0143_gi|56404017	122746-122862	MSLKQGERQMIRHGSNKLKIFILSILLLTLSGCALKSSS
CP0150_gi|31983791	130600-130701	MYRDVEALDKRIIYFLQLENDLEPVGAQSVSQLF
CP0155_gi|56404018	133617-133709	MMDISSWFESIHVFLILLNGVFFRLAPLFFF
CP0162_gi|31983780	138453-138220	MRRRPYVWMAQKIPGSCPRFRAAYSRFSTARRHTSFSSHRLLSNTGHCVSGRVKTRCTQSQSGRRFSCVAIHRSVAFF
CP0164_gi|31983742	75053-74889	MRGSLRTQRELVARLKQHIPEKFFKMVRYFGFLANRVCGEKLPQVYRALGMDKPE
CP0167_gi|56404019	140336-140235	MTMKMNTALIVALMCMWYAVPAAAKETLLAMPRN
CP0173_gi|31983746	143877-144122	MWRSSLMCLPDTSWGGGSHRPWKRHSCWMHWSRRYGPVDRPARSITVIKVLSMYRWPCTQRLKEAGLLASTGSTGDSYDNAM
CP0175_gi|31983706	145205-145071	MRYGSLAGWRYSAFLMLPRFADIFQQGNRWLNWLEKQPVQMSRLE
CP0181_gi|56404024	149151-149026	MALIGKYIRRNQMQTSNITNHERNDSSWMSTVKSTTEVSWNK
CP0185_gi|56404025	155086-155226	MSEQRKPCKRGCVHTGTMIPLKKNITLIMFTLSLLTGNPAIAYETDK
CP0186_gi|31983783	156698-156847	MMLKYLSNISGNIHRWMLLHMNQKVKSVGSDNVIDDHHVFFADSRCDFVK
CP0187_gi|31983615	157763-157533	MPLICGCNVSFPAFPSKGTPMMLYATLGYDFKVRTLKNFKGELYRKCMPGASNAAMCKITETIKKWRIHRSTAESLL
CP0191_gi|31983680	160521-160306	MCRRCSKKHPDIDGDNGPGRSRGGFGTKIHLATDGSGLPLNIVLSPGQAHESQFAQRLLDGIGVQRQNGSMK
CP0193_gi|56404026	161303-161187	MSVCDNNREMTMATINARIDDDIKNQADEVLKLMNISQT
CP0197_gi|56404027	164119-164241	MDSRQCGALWRMKYDGDGRATARFFSDKGCRRAPLFTAPAD
CP0198_gi|56404028	164500-164616	MPSVREGSVMSRFVLGNCIDVMARIPDNAIDFILTDPPY
CP0207_gi|31983691	171145-170975	MGSKLSQPLLRVSRAQLHVILRRTDDWMDGPRSSHTDDTDVLLGIHHVIGELPTYGY
CP0208_gi|161485953	171545-171411	MIVLILVFRLVIGEQMIDVLGPEKRRRRTTQEKIAIVQQSFEPGM
CP0222_gi|31983756	179087-179476	MGVELPVSTMADMVGVAGAALAPLAKLLRHELLTRDVIHADETSLRLLDTRKGGKSCSGWLCAYVSGERSGPPVVCFDSQTGRALRYPETWLQCWCGSTLVSDGYSVYKSLADNHPGITSACCWSHAGRG
CP0225_gi|229088122	180733-180849	MPMRTGTGEMQFKVYAYKRESRYRLFVDVQSDIIDTPGR
CP0226_gi|56404031	181428-181547	MSTGFNWMPIMLPINNNFSLPQNSFYNTISGTYADYFSAW
CP0250_gi|56404032	203938-204186	MYCVNHNGCGKRSGKLPGKICCRSVCSRWSGIWFVTCRKRKPRAETDTGRQTLMTTDNTNTTRNDSLAARTDTWLQSFLVWSP
CP0251_gi|31983591	204847-204987	MWYLWPQEDDSSEAEHSMTEQKRPVLTLKRKTEGTAPVRSRKTIINV
CP0260_gi|56404033	209436-209537	MQDGVTDLQQTYYRQVKNPNPVFTPREGARTLPF
CP0265_gi|56404034	214900-214790	MIRILVIMIKSTNIQAIGSGIMHQINNVYSLTPLSLP
CP0266_gi|56404035	216370-216245	MAPSDAILFQEGVSVKLRLPQLSSGEYLPGSLQDKILSDDCL
CP0271_gi|56404036	220267-220389	MDISTKKVEFSMKLKFFVLALCVPAIFTTHATTNYPLFIPD
